# Supplementary material for: Comprehensive characterization of single-cell full-length isoforms in human and mouse with long-read sequencing
Source: Genome Biol. 2021 Nov 11;22:310. doi: 10.1186/s13059-021-02525-6 (PMC8582192; doi:10.1186/s13059-021-02525-6)
Supplement: Supplementary file 1 — Additional file 1. Summary of the datasets generated in this study. [file 13059_2021_2525_MOESM1_ESM.xlsx]

## Sheet: Dataset Summary  
Sample name	Experiment design	Total sample size	Cells sampled for long-read sequencing	Protocol	Data accession number	Other data on this sample
scmixology1	equal mixture of 5 cell lines	3918	465	Modified 10x single cell gene expression v2 protocol	GSE154869	scRNAseq from the 90% sample (GSE126906)
scmixology2	equal mixture of 5 cell lines	1438	183	Modified 10x single cell gene expression v3 protocol	GSE154870	scATACseq on the same cell mixture (GSE142285 Lib90)
MuSC	mouse quiescent muscle stem cell and activated stem cells	853	242	Modified 10x single cell gene expression v2 protocol	GSE154868	NA
CLL2	frozen PBMC sample from relapsed CLL patient after venetoclax treatment	10451	1847	Modified 10x single cell immune profiling 5' v1 protocol	EGAS00001005597	Antibody derived counts for 17 cell surface proteins
