# Supplementary material for: Comprehensive characterization of single-cell full-length isoforms in human and mouse with long-read sequencing
Source: Genome Biol. 2021 Nov 11;22:310. doi: 10.1186/s13059-021-02525-6 (PMC8582192; doi:10.1186/s13059-021-02525-6)
Supplement: Supplementary file 3 — Additional file 3. Summary of SIRV isoform detection results (false negatives, false positives and true positives) for the 4 methods compared (FLAMES, FLAIR, TALON and StringTie2). [file 13059_2021_2525_MOESM3_ESM.xlsx]

## Sheet: Sheet1
Method	Not in results (false negative)	In both (true positive)	Not in reference annotation (false positive)
FLAMES	2	67	2
FLAIR	23	46	168
TALON	18	51	236
StringTie2	10	59	1
