# Supplementary material for: Comprehensive characterization of single-cell full-length isoforms in human and mouse with long-read sequencing
Source: Genome Biol. 2021 Nov 11;22:310. doi: 10.1186/s13059-021-02525-6 (PMC8582192; doi:10.1186/s13059-021-02525-6)
Supplement: Supplementary file 4 — Additional file 4. Table of genes with differential transcript usage (gDTU) in each sample. [file 13059_2021_2525_MOESM4_ESM.xlsx]

## Sheet: scmixology1
gene_name	X_value	df	DTU_tr	DTU_group	p_value	adj_p	gene_symbol
ENSG00000138326	1790.44	16	ENST00000613865.5	6	0	0	RPS24
ENSG00000211772	1304.55	16	ENSG00000211772.11_142352819_142802748_1	6	5.31e-268	2.51e-264	TRBC2
ENSG00000095794	523.083	16	ENST00000473940.5	6	4.43e-101	2.09e-97	CREM
ENSG00000219200	429.958	16	ENSG00000219200.11_7012622_7014532_1	6	1.88e-81	8.89e-78	RNASEK
ENSG00000141682	353.081	8	ENSG00000141682.11_59900016_59903544_1	2	1.99e-71	9.41e-68	PMAIP1
ENSG00000222041	353.852	16	ENST00000331944.10	6	1.63e-65	7.69e-62	CYTOR
ENSG00000145220	284.451	8	ENSG00000145220.14_4267704_4269610_1	6	8.36e-57	3.95e-53	LYAR
ENSG00000112081	236.853	8	ENST00000477442.6	6	1.05e-46	4.96e-43	SRSF3
ENSG00000118680	265.238	24	ENST00000581193.5	6	1.55e-42	7.3e-39	MYL12B
ENSG00000100219	225.658	16	ENST00000611155.4	6	4.91e-39	2.32e-35	XBP1
ENSG00000034510	181.486	8	ENSG00000034510.6_84905884_84906671_1	6	5.02e-35	2.37e-31	TMSB10
ENSG00000161547	204.826	16	ENSG00000161547.16_76734837_76737331_1	6	8.38e-35	3.96e-31	SRSF2
ENSG00000131759	195.099	16	ENST00000394089.6	6	7.74e-33	3.66e-29	RARA
ENSG00000146701	194.614	16	ENST00000461263.2	6	9.7e-33	4.58e-29	MDH2
ENSG00000251562	186.615	16	ENST00000619449.2	8	3.96e-31	1.87e-27	MALAT1
ENSG00000213719	162.067	8	ENST00000616760.1	6	5.91e-31	2.79e-27	CLIC1
ENSG00000130332	183.556	16	ENST00000591515.6	6	1.63e-30	7.7e-27	LSM7
ENSG00000170776	193.214	24	ENSG00000170776.21_85380596_85579190_2	6	2.14e-28	1.01e-24	AKAP13
ENSG00000185187	158.34	12	ENST00000431843.7	6	1.14e-27	5.41e-24	SIGIRR
ENSG00000164674	187.885	24	ENSG00000164674.15_158651750_158664572_1	6	2.26e-27	1.07e-23	SYTL3
ENSG00000143119	160.424	16	ENSG00000143119.14_110873148_110892048_1	6	6.77e-26	3.2e-22	CD53
ENSG00000077721	136.132	8	ENST00000625938.2	5	1.51e-25	7.14e-22	UBE2A
ENSG00000158717	155.757	16	ENSG00000158717.11_88696499_88703602_1	6	5.7e-25	2.69e-21	RNF166
ENSG00000112149	132.935	8	ENSG00000112149.10_14117772_14119441_1	6	6.96e-25	3.29e-21	CD83
ENSG00000106211	132.746	8	ENST00000248553.7	8	7.62e-25	3.6e-21	HSPB1
ENSG00000122566	152.405	16	ENSG00000122566.21_26190304_26200746_2	6	2.62e-24	1.24e-20	HNRNPA2B1
ENSG00000105953	149.128	16	ENSG00000105953.15_44606627_44624873_1	3	1.16e-23	5.49e-20	OGDH
ENSG00000123146	165.347	24	ENSG00000123146.20_14381444_14407654_1	6	4.43e-23	2.09e-19	ADGRE5
ENSG00000180096	135.263	12	ENST00000652617.1	6	5.4e-23	2.55e-19	SEPTIN1
ENSG00000178982	161.295	24	ENSG00000178982.10_38619186_38636953_1	0	2.57e-22	1.21e-18	EIF3K
ENSG00000169189	159.193	24	ENSG00000169189.17_27224995_27235914_1	6	6.37e-22	3.01e-18	NSMCE1
ENSG00000204525	117.623	8	ENSG00000204525.16_31268749_31272090_2	6	1.03e-21	4.85e-18	HLA-C
ENSG00000231969	117.109	8	ENSG00000231969.2_149632332_149848233_1	6	1.31e-21	6.19e-18	MMADHC-DT
ENSG00000231721	129.565	16	ENSG00000231721.7_131051865_131109898_1	6	7.79e-20	3.68e-16	LINC-PINT
ENSG00000105329	126.629	16	ENSG00000105329.10_41331567_41353922_1	6	2.89e-19	1.37e-15	TGFB1
ENSG00000205542	125.685	16	ENST00000380636.1	6	4.4e-19	2.08e-15	TMSB4X
ENSG00000172965	91.2545	4	ENST00000409569.2	6	7.13e-19	3.37e-15	MIR4435-2HG
ENSG00000137947	142.341	24	ENSG00000137947.12_88886927_88891567_1	1	8.65e-19	4.09e-15	GTF2B
ENSG00000078304	142.085	24	ENSG00000078304.19_101823653_101824478_1	6	9.64e-19	4.55e-15	PPP2R5C
ENSG00000101084	141.371	24	ENST00000342422.3	7	1.3e-18	6.16e-15	RAB5IF
ENSG00000134419	122.764	16	ENST00000322989.8	6	1.61e-18	7.62e-15	RPS15A
ENSG00000175334	121.366	16	ENST00000524628.1	3	3e-18	1.42e-14	BANF1
ENSG00000245532	120.474	16	ENSG00000245532.9_65439628_65440864_1	5	4.45e-18	2.1e-14	NEAT1
ENSG00000092841	137.466	24	ENST00000548580.5	6	6.79e-18	3.21e-14	MYL6
ENSG00000197457	82.5249	3	ENSG00000197457.10_63639712_63641791_1	6	8.82e-18	4.17e-14	STMN3
ENSG00000139597	136.549	24	ENST00000464470.1	6	9.99e-18	4.72e-14	N4BP2L1
ENSG00000102054	118.458	16	ENSG00000102054.17_16853373_16870344_1	8	1.09e-17	5.13e-14	RBBP7
ENSG00000119616	129.085	21	ENSG00000119616.11_74713170_74736691_4	6	1.5e-17	7.1e-14	FCF1
ENSG00000277632	77.1592	2	ENST00000614051.1	6	1.76e-17	8.31e-14	CCL3
ENSG00000162777	102.272	10	ENST00000357640.9	6	1.91e-17	9.03e-14	DENND2D
ENSG00000227671	121.781	18	ENSG00000227671.4_247189851_247210856_4	4	1.93e-17	9.14e-14	ENSG00000227671
ENSG00000169136	117.133	16	ENST00000595125.5	7	1.95e-17	9.22e-14	ATF5
ENSG00000067082	116.375	16	ENST00000542957.1	3	2.73e-17	1.29e-13	KLF6
ENSG00000147010	127.674	21	ENST00000379698.8	6	2.74e-17	1.3e-13	SH3KBP1
ENSG00000122862	95.4856	8	ENST00000462445.1	6	3.56e-17	1.68e-13	SRGN
ENSG00000186469	132.696	24	ENST00000335281.8	3	5.03e-17	2.38e-13	GNG2
ENSG00000089327	113.572	16	ENST00000342879.7	6	9.36e-17	4.42e-13	FXYD5
ENSG00000094975	131.198	24	ENSG00000094975.14_172533013_172569117_2	2	9.41e-17	4.45e-13	SUCO
ENSG00000196352	93.3359	8	ENST00000367063.6	5	9.76e-17	4.61e-13	CD55
ENSG00000107949	130.793	24	ENSG00000107949.17_125823546_125836551_1	1	1.11e-16	5.26e-13	BCCIP
ENSG00000125245	92.94	8	ENST00000397473.6	5	1.17e-16	5.55e-13	GPR18
ENSG00000013725	116.08	18	ENST00000313421.11	6	2.3e-16	1.08e-12	CD6
ENSG00000033030	114.937	18	ENSG00000033030.15_122498442_122500932_1	2	3.76e-16	1.78e-12	ZCCHC8
ENSG00000100902	127.856	24	ENST00000554541.5	3	3.79e-16	1.79e-12	PSMA6
ENSG00000112096	110.201	16	ENST00000367055.8	6	4.11e-16	1.94e-12	SOD2
ENSG00000166333	127.435	24	ENST00000534565.1	3	4.51e-16	2.13e-12	ILK
ENSG00000123810	109.588	16	ENSG00000123810.8_41354417_41364149_1	0	5.37e-16	2.54e-12	B9D2
ENSG00000160310	104.809	14	ENST00000397628.5	6	5.64e-16	2.67e-12	PRMT2
ENSG00000107902	126.147	24	ENST00000368842.10	6	7.7e-16	3.64e-12	LHPP
ENSG00000150347	88.6476	8	ENSG00000150347.16_61901699_62085872_1	0	8.75e-16	4.13e-12	ARID5B
ENSG00000166710	88.2796	8	ENST00000544417.5	6	1.04e-15	4.91e-12	B2M
ENSG00000123136	108.067	16	ENSG00000123136.15_14408819_14419341_1	1	1.04e-15	4.93e-12	DDX39A
ENSG00000104660	125.362	24	ENSG00000104660.19_30082551_30106089_1	6	1.07e-15	5.03e-12	LEPROTL1
ENSG00000065882	107.916	16	ENST00000402522.1	6	1.12e-15	5.27e-12	TBC1D1
ENSG00000168675	107.608	16	ENST00000586222.1	6	1.28e-15	6.03e-12	LDLRAD4
ENSG00000103472	123.912	24	ENSG00000103472.10_29112612_29117678_2	6	1.94e-15	9.17e-12	RRN3P2
ENSG00000008513	77.6232	5	ENST00000522652.6	6	2.64e-15	1.25e-11	ST3GAL1
ENSG00000182718	105.837	16	ENST00000560546.5	3	2.76e-15	1.3e-11	ANXA2
ENSG00000133872	105.275	16	ENST00000520303.5	6	3.52e-15	1.66e-11	SARAF
ENSG00000092531	122.455	24	ENSG00000092531.10_42495644_42532840_1	8	3.54e-15	1.67e-11	SNAP23
ENSG00000131876	121.974	24	ENST00000559309.5	7	4.31e-15	2.04e-11	SNRPA1
ENSG00000108774	104.215	16	ENSG00000108774.14_42124978_42154992_1	3	5.59e-15	2.64e-11	RAB5C
ENSG00000117481	101.799	15	ENSG00000117481.10_46340820_46346574_1	5	5.94e-15	2.81e-11	NSUN4
ENSG00000214078	94.5867	12	ENSG00000214078.12_35626044_35664900_6	5	6.35e-15	3e-11	CPNE1
ENSG00000115525	83.9726	8	ENSG00000115525.18_85850992_85888908_1	6	7.73e-15	3.65e-11	ST3GAL5
ENSG00000284931	83.3105	8	ENST00000642908.1	0	1.05e-14	4.97e-11	ENSG00000284931
ENSG00000004059	102.563	16	ENSG00000004059.11_127588386_127591700_1	5	1.14e-14	5.4e-11	ARF5
ENSG00000111640	119.369	24	ENST00000396859.5	2	1.26e-14	5.94e-11	GAPDH
ENSG00000153113	119.315	24	ENST00000515160.5	6	1.28e-14	6.07e-11	CAST
ENSG00000026025	82.2719	8	ENST00000469543.5	6	1.7e-14	8.05e-11	VIM
ENSG00000206337	118.339	24	ENSG00000206337.12_31463185_31473959_2	0	1.92e-14	9.05e-11	HCP5
ENSG00000180747	118.01	24	ENSG00000180747.15_21459683_21463655_1	8	2.19e-14	1.04e-10	SMG1P3
ENSG00000120686	117.738	24	ENSG00000120686.12_38349851_38361618_2	5	2.45e-14	1.16e-10	UFM1
ENSG00000162910	117.59	24	ENST00000336520.8	6	2.6e-14	1.23e-10	MRPL55
ENSG00000198755	117.343	24	ENST00000478340.2	5	2.88e-14	1.36e-10	RPL10A
ENSG00000079263	100.229	16	ENST00000373645.3	6	3.14e-14	1.48e-10	SP140
ENSG00000142227	100.039	16	ENSG00000142227.11_48325347_48330553_2	3	3.41e-14	1.61e-10	EMP3
ENSG00000086189	116.855	24	ENSG00000086189.10_62393742_62403891_1	3	3.51e-14	1.66e-10	DIMT1
ENSG00000159202	95.0882	14	ENSG00000159202.18_48908716_48933067_1	4	4.11e-14	1.94e-10	UBE2Z
ENSG00000007392	116.093	24	ENST00000337351.8	1	4.79e-14	2.26e-10	LUC7L
ENSG00000100599	114.707	24	ENSG00000100599.16_92513781_92618110_1	6	8.42e-14	3.98e-10	ENSG00000100599
ENSG00000117318	78.5846	8	ENST00000486541.1	2	9.42e-14	4.45e-10	ID3
ENSG00000204264	78.5837	8	ENST00000374881.3	6	9.42e-14	4.45e-10	PSMB8
ENSG00000100483	101.982	18	ENSG00000100483.14_50114313_50116565_1	4	9.59e-14	4.53e-10	VCPKMT
ENSG00000148834	114.304	24	ENST00000432659.1	5	9.91e-14	4.68e-10	GSTO1
ENSG00000135821	78.4711	8	ENST00000417584.6	6	9.92e-14	4.69e-10	GLUL
ENSG00000269893	113.537	24	ENST00000602819.6	7	1.35e-13	6.39e-10	SNHG8
ENSG00000105968	113.042	24	ENST00000446531.1	6	1.65e-13	7.81e-10	H2AZ2
ENSG00000133639	77.1509	8	ENST00000673901.1	6	1.83e-13	8.64e-10	BTG1
ENSG00000204472	62.2214	3	ENST00000376049.4	3	1.97e-13	9.31e-10	AIF1
ENSG00000132424	112.475	24	ENSG00000132424.16_99411791_99425308_2	7	2.08e-13	9.82e-10	PNISR
ENSG00000176014	95.7141	16	ENSG00000176014.13_12308682_12311625_1	0	2.19e-13	1.03e-09	TUBB6
ENSG00000122224	95.6595	16	ENST00000392203.8	5	2.24e-13	1.06e-09	LY9
ENSG00000232442	76.5682	8	ENST00000449500.1	6	2.39e-13	1.13e-09	MHENCR
ENSG00000163660	111.532	24	ENST00000479596.5	6	3.04e-13	1.44e-09	CCNL1
ENSG00000010244	111.045	24	ENST00000577324.1	6	3.7e-13	1.75e-09	ZNF207
ENSG00000196781	104.885	21	ENSG00000196781.16_81583683_81585605_1	8	3.91e-13	1.85e-09	TLE1
ENSG00000168421	75.3251	8	ENST00000614836.1	6	4.25e-13	2.01e-09	RHOH
ENSG00000151327	110.64	24	ENSG00000151327.12_35046378_35079024_1	1	4.36e-13	2.06e-09	FAM177A1
ENSG00000142396	94.0358	16	ENSG00000142396.10_58305377_58314832_2	3	4.49e-13	2.12e-09	ERVK3-1
ENSG00000204257	93.999	16	ENST00000477541.1	4	4.56e-13	2.15e-09	HLA-DMA
ENSG00000273611	93.9818	16	ENST00000619730.4	5	4.59e-13	2.17e-09	ZNHIT3
ENSG00000204642	110.306	24	ENSG00000204642.14_29723434_29726526_4	6	4.99e-13	2.36e-09	HLA-F
ENSG00000123416	74.3109	8	ENST00000332858.10	5	6.78e-13	3.2e-09	TUBA1B
ENSG00000132780	92.3369	16	ENST00000464190.6	6	9.26e-13	4.38e-09	NASP
ENSG00000121741	108.661	24	ENST00000382881.7	4	9.65e-13	4.56e-09	ZMYM2
ENSG00000160058	108.507	24	ENSG00000160058.18_32365171_32394430_1	3	1.03e-12	4.85e-09	BSDC1
ENSG00000102977	108.339	24	ENSG00000102977.16_67657529_67660245_1	6	1.1e-12	5.19e-09	ACD
ENSG00000138777	87.3936	14	ENST00000505713.1	3	1.18e-12	5.56e-09	PPA2
ENSG00000086758	73.0083	8	ENST00000480438.1	4	1.23e-12	5.83e-09	HUWE1
ENSG00000039123	91.6171	16	ENSG00000039123.16_55307989_55347144_1	7	1.26e-12	5.95e-09	MTREX
ENSG00000153037	107.966	24	ENST00000391338.3	6	1.28e-12	6.03e-09	SRP19
ENSG00000110958	107.119	24	ENSG00000110958.16_56672111_56688224_1	5	1.79e-12	8.46e-09	PTGES3
ENSG00000110848	72.0397	8	ENST00000543147.1	4	1.93e-12	9.11e-09	CD69
ENSG00000188529	90.564	16	ENST00000485292.1	0	1.97e-12	9.3e-09	SRSF10
ENSG00000163607	90.4171	16	ENST00000295864.9	8	2.1e-12	9.9e-09	GTPBP8
ENSG00000245910	71.7418	8	ENST00000520348.5	6	2.21e-12	1.04e-08	SNHG6
ENSG00000005187	90.0443	16	ENSG00000005187.12_20674510_20797157_1	8	2.46e-12	1.16e-08	ACSM3
ENSG00000155329	106	24	ENST00000509008.1	8	2.8e-12	1.32e-08	ZCCHC10
ENSG00000153827	93.7536	18	ENSG00000153827.13_229767212_229788822_1	1	3.04e-12	1.44e-08	TRIP12
ENSG00000128815	89.3074	16	ENSG00000128815.19_48824218_48828869_1	6	3.36e-12	1.59e-08	WDFY4
ENSG00000127993	89.1644	16	ENSG00000127993.16_92528807_92533989_1	6	3.56e-12	1.68e-08	RBM48
ENSG00000258017	70.6331	8	ENST00000547387.1	7	3.68e-12	1.74e-08	ENSG00000258017
ENSG00000177106	89.0097	16	ENST00000531393.5	5	3.81e-12	1.8e-08	EPS8L2
ENSG00000163874	88.9414	16	ENST00000640233.1	7	3.92e-12	1.85e-08	ZC3H12A
ENSG00000204592	88.7968	16	ENSG00000204592.9_30489509_30493321_1	7	4.17e-12	1.97e-08	HLA-E
ENSG00000143013	84.3721	14	ENST00000370542.1	6	4.34e-12	2.05e-08	LMO4
ENSG00000149925	70.0302	8	ENSG00000149925.20_30064185_30070413_1	0	4.85e-12	2.29e-08	ALDOA
ENSG00000204628	69.8975	8	ENST00000511473.5	6	5.15e-12	2.43e-08	RACK1
ENSG00000107223	88.1652	16	ENST00000371648.4	7	5.44e-12	2.57e-08	EDF1
ENSG00000128699	88.0159	16	ENST00000392349.9	3	5.79e-12	2.74e-08	ORMDL1
ENSG00000102879	104.108	24	ENSG00000102879.15_30183609_30189076_2	8	5.94e-12	2.81e-08	CORO1A
ENSG00000150316	87.8874	16	ENSG00000150316.12_94963342_94973556_2	2	6.12e-12	2.89e-08	CWC15
ENSG00000072756	87.7524	16	ENSG00000072756.17_3126952_3137542_1	6	6.48e-12	3.06e-08	TRNT1
ENSG00000102893	103.712	24	ENSG00000102893.16_47461329_47514133_2	3	6.95e-12	3.28e-08	PHKB
ENSG00000169087	85.3783	15	ENSG00000169087.11_122761534_122793790_3	8	7.16e-12	3.38e-08	HSPBAP1
ENSG00000186625	97.6368	21	ENSG00000186625.14_149594873_149648693_6	0	7.54e-12	3.56e-08	KATNA1
ENSG00000214517	51.1537	2	ENSG00000214517.10_74171343_74204729_1	7	7.8e-12	3.69e-08	PPME1
ENSG00000163399	87.2817	16	ENST00000488733.1	5	7.9e-12	3.73e-08	ATP1A1
ENSG00000185624	87.2111	16	ENST00000415593.5	3	8.14e-12	3.85e-08	P4HB
ENSG00000176261	84.7716	15	ENST00000476493.5	1	9.27e-12	4.38e-08	ZBTB8OS
ENSG00000197943	96.7915	21	ENSG00000197943.10_81779342_81907055_2	8	1.06e-11	5.01e-08	PLCG2
ENSG00000170892	102.493	24	ENSG00000170892.12_54189446_54193666_2	6	1.13e-11	5.32e-08	TSEN34
ENSG00000103490	68.0353	8	ENST00000350605.4	7	1.21e-11	5.71e-08	PYCARD
ENSG00000162642	85.992	16	ENSG00000162642.14_85258825_85259662_1	2	1.36e-11	6.43e-08	C1orf52
ENSG00000134248	85.8106	16	ENST00000464240.1	4	1.47e-11	6.94e-08	LAMTOR5
ENSG00000198162	81.4256	14	ENSG00000198162.12_117366910_117402433_1	0	1.54e-11	7.27e-08	MAN1A2
ENSG00000167118	67.4369	8	ENSG00000167118.11_128371361_128378572_2	1	1.59e-11	7.5e-08	URM1
ENSG00000048471	101.521	24	ENSG00000048471.14_11976745_12135737_1	4	1.65e-11	7.8e-08	SNX29
ENSG00000148335	101.455	24	ENST00000482347.1	4	1.69e-11	8.01e-08	NTMT1
ENSG00000100083	101.448	24	ENSG00000100083.19_37616509_37618146_1	7	1.7e-11	8.03e-08	GGA1
ENSG00000164134	101.375	24	ENSG00000164134.13_139370282_139389319_1	6	1.75e-11	8.27e-08	NAA15
ENSG00000171940	89.4885	18	ENSG00000171940.13_53582103_53594266_1	2	1.78e-11	8.43e-08	ZNF217
ENSG00000004700	101.317	24	ENST00000444129.7	6	1.79e-11	8.46e-08	RECQL
ENSG00000186352	101.284	24	ENSG00000186352.9_185396021_185426903_1	2	1.81e-11	8.57e-08	ANKRD37
ENSG00000007944	85.0212	16	ENST00000349606.4	6	2.05e-11	9.67e-08	MYLIP
ENSG00000204569	100.947	24	ENSG00000204569.10_30606779_30617244_1	5	2.07e-11	9.78e-08	PPP1R10
ENSG00000122218	100.68	24	ENSG00000122218.16_160336713_160343273_2	4	2.3e-11	1.09e-07	COPA
ENSG00000105204	84.7379	16	ENST00000323039.10	2	2.3e-11	1.09e-07	DYRK1B
ENSG00000135930	100.637	24	ENST00000463074.1	1	2.34e-11	1.11e-07	EIF4E2
ENSG00000275052	100.547	24	ENST00000616288.4	3	2.42e-11	1.14e-07	PPP4R3B
ENSG00000160325	55.446	4	ENST00000291722.11	2	2.62e-11	1.24e-07	CACFD1
ENSG00000170627	84.4197	16	ENSG00000170627.11_54455960_54473602_1	2	2.63e-11	1.24e-07	GTSF1
ENSG00000047315	84.1659	16	ENSG00000047315.16_56978896_57005348_3	3	2.93e-11	1.38e-07	POLR2B
ENSG00000139624	63.5471	7	ENSG00000139624.14_50129798_50167311_6	8	2.94e-11	1.39e-07	CERS5
ENSG00000110367	84.0662	16	ENSG00000110367.13_118767627_118791150_1	4	3.05e-11	1.44e-07	DDX6
ENSG00000186184	65.8961	8	ENST00000399697.7	6	3.21e-11	1.52e-07	POLR1D
ENSG00000196683	83.8319	16	ENSG00000196683.10_22812971_22822849_2	4	3.37e-11	1.59e-07	TOMM7
ENSG00000214114	65.7206	8	ENSG00000214114.9_38871579_38873368_1	3	3.48e-11	1.64e-07	MYCBP
ENSG00000251022	99.2634	24	ENST00000503704.1	3	4.01e-11	1.9e-07	THAP9-AS1
ENSG00000173926	78.7272	14	ENSG00000173926.6_126913977_127030558_1	8	4.87e-11	2.3e-07	MARCHF3
ENSG00000175324	64.6871	8	ENST00000520755.5	3	5.56e-11	2.63e-07	LSM1
ENSG00000133704	92.6438	21	ENSG00000133704.10_30654310_30695740_1	1	5.63e-11	2.66e-07	IPO8
ENSG00000005448	80.5	15	ENST00000465134.5	3	5.66e-11	2.67e-07	WDR54
ENSG00000143543	98.2726	24	ENSG00000143543.15_153974512_153977658_4	0	5.91e-11	2.79e-07	JTB
ENSG00000154640	98.2461	24	ENST00000339775.10	3	5.97e-11	2.82e-07	BTG3
ENSG00000000938	82.2223	16	ENST00000374003.7	6	6.6e-11	3.12e-07	FGR
ENSG00000110321	64.3049	8	ENST00000396525.6	7	6.62e-11	3.13e-07	EIF4G2
ENSG00000175756	97.8877	24	ENST00000321751.9	4	6.87e-11	3.25e-07	AURKAIP1
ENSG00000160789	64.1765	8	ENSG00000160789.20_156114711_156137866_1	0	7.02e-11	3.32e-07	LMNA
ENSG00000060688	97.7157	24	ENST00000463988.1	5	7.35e-11	3.47e-07	SNRNP40
ENSG00000019995	58.8024	6	ENSG00000019995.6_124917143_124985001_1	1	7.88e-11	3.72e-07	ZRANB1
ENSG00000150093	63.8628	8	ENSG00000150093.19_32900319_32958220_1	6	8.1e-11	3.83e-07	ITGB1
ENSG00000273841	81.6448	16	ENST00000508954.3	2	8.4e-11	3.97e-07	TAF9
ENSG00000130723	72.9704	12	ENSG00000130723.20_131447099_131448570_1	1	8.87e-11	4.19e-07	PRRC2B
ENSG00000159079	81.4018	16	ENST00000440966.5	4	9.29e-11	4.39e-07	CFAP298
ENSG00000153201	81.0832	16	ENSG00000153201.16_108768280_108784791_1	6	1.06e-10	5.01e-07	RANBP2
ENSG00000112972	96.5911	24	ENSG00000112972.15_43293559_43313412_1	3	1.14e-10	5.38e-07	HMGCS1
ENSG00000240505	76.6459	14	ENST00000583789.1	3	1.18e-10	5.57e-07	TNFRSF13B
ENSG00000101361	96.4759	24	ENST00000492135.5	4	1.19e-10	5.63e-07	NOP56
ENSG00000162607	96.3295	24	ENSG00000162607.13_62445002_62451802_1	0	1.26e-10	5.96e-07	USP1
ENSG00000152944	62.8693	8	ENST00000536503.5	6	1.27e-10	6.01e-07	MED21
ENSG00000082898	96.2643	24	ENST00000401558.7	8	1.29e-10	6.11e-07	XPO1
ENSG00000159352	96.1866	24	ENST00000461434.1	5	1.33e-10	6.3e-07	PSMD4
ENSG00000166347	80.3565	16	ENSG00000166347.19_74261859_74291944_1	5	1.44e-10	6.78e-07	CYB5A
ENSG00000109180	80.3258	16	ENST00000381473.7	6	1.45e-10	6.87e-07	OCIAD1
ENSG00000005175	71.7698	12	ENSG00000005175.10_47700015_47706006_2	7	1.49e-10	7.05e-07	RPAP3
ENSG00000188739	62.4716	8	ENSG00000188739.15_235158049_235161250_1	5	1.52e-10	7.19e-07	RBM34
ENSG00000077420	95.6805	24	ENSG00000077420.16_26438203_26533472_1	8	1.62e-10	7.66e-07	APBB1IP
ENSG00000168118	95.6465	24	ENSG00000168118.12_229271111_229304392_2	2	1.64e-10	7.76e-07	RAB4A
ENSG00000124155	95.4954	24	ENST00000545755.3	1	1.74e-10	8.23e-07	PIGT
ENSG00000170876	95.4917	24	ENSG00000170876.7_14125015_14130507_1	3	1.74e-10	8.25e-07	TMEM43
ENSG00000136450	79.8107	16	ENSG00000136450.13_58003493_58007232_1	6	1.8e-10	8.5e-07	SRSF1
ENSG00000204387	79.726	16	ENST00000375635.6	8	1.86e-10	8.81e-07	SNHG32
ENSG00000175467	79.6859	16	ENSG00000175467.15_65961728_65979094_3	4	1.9e-10	8.96e-07	SART1
ENSG00000127774	61.9745	8	ENST00000397133.2	7	1.91e-10	9.01e-07	EMC6
ENSG00000163348	75.4729	14	ENSG00000163348.4_154957026_154961782_1	4	1.94e-10	9.16e-07	PYGO2
ENSG00000147526	95.148	24	ENSG00000147526.20_38787236_38848142_1	1	1.99e-10	9.42e-07	TACC1
ENSG00000169813	79.532	16	ENST00000357065.8	6	2.02e-10	9.55e-07	HNRNPF
ENSG00000146425	79.3639	16	ENST00000367085.3	8	2.17e-10	1.02e-06	DYNLT1
ENSG00000142546	61.5319	8	ENSG00000142546.14_49555711_49560414_2	6	2.33e-10	1.1e-06	NOSIP
ENSG00000104064	70.5976	12	ENST00000429662.6	6	2.48e-10	1.17e-06	GABPB1
ENSG00000216490	78.998	16	ENST00000600463.1	5	2.52e-10	1.19e-06	IFI30
ENSG00000196405	78.925	16	ENST00000544450.6	6	2.6e-10	1.23e-06	EVL
ENSG00000077458	65.9873	10	ENSG00000077458.13_95787401_95789793_1	2	2.62e-10	1.24e-06	FAM76B
ENSG00000197705	56.1838	6	ENST00000359358.9	5	2.67e-10	1.26e-06	KLHL14
ENSG00000131941	74.6534	14	ENSG00000131941.8_33043858_33064888_1	5	2.74e-10	1.29e-06	RHPN2
ENSG00000102007	94.23	24	ENSG00000102007.11_49171898_49175089_3	5	2.84e-10	1.34e-06	PLP2
ENSG00000171067	88.5029	21	ENST00000529590.5	3	2.92e-10	1.38e-06	C11orf24
ENSG00000136371	78.6119	16	ENST00000559722.2	6	2.96e-10	1.4e-06	MTHFS
ENSG00000100316	78.5292	16	ENSG00000100316.16_39312884_39319623_1	6	3.06e-10	1.45e-06	RPL3
ENSG00000051523	78.411	16	ENST00000561972.1	6	3.21e-10	1.52e-06	CYBA
ENSG00000020633	78.3134	16	ENSG00000020633.18_24924476_24929646_1	5	3.35e-10	1.58e-06	RUNX3
ENSG00000139697	93.7992	24	ENSG00000139697.14_123320817_123364847_2	2	3.36e-10	1.59e-06	SBNO1
ENSG00000145779	60.6562	8	ENST00000274456.6	2	3.46e-10	1.64e-06	TNFAIP8
ENSG00000158615	78.1667	16	ENSG00000158615.9_204411381_204412418_1	7	3.55e-10	1.68e-06	PPP1R15B
ENSG00000198563	78.1357	16	ENSG00000198563.14_31530243_31542003_5	2	3.6e-10	1.7e-06	DDX39B
ENSG00000138767	93.6054	24	ENSG00000138767.13_77713387_77716430_1	6	3.62e-10	1.71e-06	CNOT6L
ENSG00000124942	60.314	8	ENST00000257247.11	7	4.04e-10	1.91e-06	AHNAK
ENSG00000107099	93.2784	24	ENSG00000107099.15_273050_369137_1	1	4.1e-10	1.94e-06	DOCK8
ENSG00000072609	49.7171	4	ENSG00000072609.17_132852148_132887566_1	6	4.14e-10	1.95e-06	CHFR
ENSG00000109684	75.641	15	ENSG00000109684.15_10529990_10545185_1	2	4.34e-10	2.05e-06	CLNK
ENSG00000136286	60.1151	8	ENST00000258787.12	6	4.42e-10	2.09e-06	MYO1G
ENSG00000059804	92.9168	24	ENST00000469295.1	0	4.72e-10	2.23e-06	SLC2A3
ENSG00000162980	59.7474	8	ENSG00000162980.17_151802651_151828474_3	3	5.22e-10	2.47e-06	ARL5A
ENSG00000091651	49.1612	4	ENST00000569239.5	0	5.4e-10	2.55e-06	ORC6
ENSG00000178127	59.6682	8	ENSG00000178127.13_9117526_9134345_1	6	5.41e-10	2.56e-06	NDUFV2
ENSG00000105053	86.7127	21	ENSG00000105053.11_49981700_50025372_3	2	5.92e-10	2.8e-06	VRK3
ENSG00000072501	76.8196	16	ENSG00000072501.18_53399619_53422728_1	4	6.19e-10	2.93e-06	SMC1A
ENSG00000075415	59.3557	8	ENST00000188376.9	6	6.23e-10	2.95e-06	SLC25A3
ENSG00000214046	59.161	8	ENST00000597711.5	3	6.81e-10	3.22e-06	SMIM7
ENSG00000164548	59.1053	8	ENST00000297071.9	6	6.98e-10	3.3e-06	TRA2A
ENSG00000088930	91.8538	24	ENSG00000088930.8_21303331_21389825_2	5	7.1e-10	3.35e-06	XRN2
ENSG00000109861	76.4777	16	ENST00000524463.5	6	7.13e-10	3.37e-06	CTSC
ENSG00000162032	59.0565	8	ENST00000567868.5	2	7.14e-10	3.37e-06	SPSB3
ENSG00000122406	76.2781	16	ENST00000646852.1	0	7.74e-10	3.66e-06	RPL5
ENSG00000163479	76.2107	16	ENSG00000163479.14_156009048_156020171_1	5	7.96e-10	3.76e-06	SSR2
ENSG00000116731	91.3202	24	ENSG00000116731.22_13700240_13716469_1	7	8.71e-10	4.11e-06	PRDM2
ENSG00000112297	53.5857	6	ENSG00000112297.16_106512570_106519374_1	8	8.94e-10	4.22e-06	CRYBG1
ENSG00000139722	58.5414	8	ENSG00000139722.7_122870059_122896124_1	2	9e-10	4.25e-06	VPS37B
ENSG00000168214	75.8447	16	ENST00000505727.1	8	9.25e-10	4.37e-06	RBPJ
ENSG00000134480	75.7181	16	ENSG00000134480.15_87410965_87412871_1	6	9.74e-10	4.6e-06	CCNH
ENSG00000115839	79.6466	18	ENST00000425393.1	3	9.88e-10	4.67e-06	RAB3GAP1
ENSG00000197343	41.4548	2	ENSG00000197343.11_99557755_99559359_1	2	9.96e-10	4.71e-06	ZNF655
ENSG00000122643	90.9412	24	ENST00000643244.1	1	1.01e-09	4.76e-06	NT5C3A
ENSG00000048162	75.6135	16	ENSG00000048162.20_176387079_176388601_1	8	1.02e-09	4.8e-06	NOP16
ENSG00000165806	55.73	7	ENSG00000165806.20_113679940_113698504_1	5	1.07e-09	5.05e-06	CASP7
ENSG00000119335	75.4756	16	ENST00000454747.1	6	1.08e-09	5.08e-06	SET
ENSG00000177311	90.6711	24	ENST00000504673.5	0	1.12e-09	5.27e-06	ZBTB38
ENSG00000130935	75.3787	16	ENSG00000130935.10_67717812_67736309_1	3	1.12e-09	5.29e-06	NOL11
ENSG00000157873	90.5601	24	ENSG00000157873.17_2556557_2563829_2	3	1.16e-09	5.5e-06	TNFRSF14
ENSG00000101558	75.2288	16	ENST00000340541.4	4	1.19e-09	5.63e-06	VAPA
ENSG00000101745	90.3765	24	ENSG00000101745.17_9136839_9223055_1	4	1.25e-09	5.9e-06	ANKRD12
ENSG00000090060	75.0911	16	ENST00000216277.12	6	1.26e-09	5.95e-06	PAPOLA
ENSG00000188677	70.9711	14	ENSG00000188677.14_44024302_44101423_1	0	1.29e-09	6.08e-06	PARVB
ENSG00000072864	90.137	24	ENSG00000072864.15_15650247_15701252_1	2	1.37e-09	6.46e-06	NDE1
ENSG00000168958	84.565	21	ENST00000409565.5	7	1.37e-09	6.49e-06	MFF
ENSG00000136003	74.8404	16	ENST00000392807.8	6	1.4e-09	6.6e-06	ISCU
ENSG00000145425	57.4127	8	ENSG00000145425.10_151099628_151104262_1	1	1.5e-09	7.07e-06	RPS3A
ENSG00000102119	89.9027	24	ENST00000486738.5	6	1.5e-09	7.07e-06	EMD
ENSG00000172954	66.374	12	ENST00000379509.7	7	1.52e-09	7.17e-06	LCLAT1
ENSG00000137309	74.5639	16	ENST00000447654.5	6	1.56e-09	7.39e-06	HMGA1
ENSG00000100461	74.4747	16	ENST00000399922.6	2	1.62e-09	7.66e-06	RBM23
ENSG00000031003	74.4526	16	ENSG00000031003.10_138005903_138033031_1	1	1.64e-09	7.73e-06	FAM13B
ENSG00000110934	70.3403	14	ENSG00000110934.12_51281038_51324154_1	2	1.67e-09	7.91e-06	BIN2
ENSG00000220205	74.3484	16	ENST00000404970.3	1	1.71e-09	8.07e-06	VAMP2
ENSG00000163349	74.3032	16	ENSG00000163349.22_113975456_113977804_1	6	1.74e-09	8.22e-06	HIPK1
ENSG00000170873	74.2841	16	ENSG00000170873.18_124585087_124728473_1	6	1.75e-09	8.28e-06	MTSS1
ENSG00000275895	89.2592	24	ENST00000620065.4	5	1.91e-09	9.03e-06	U2AF1L5
ENSG00000152795	74.0573	16	ENST00000507721.5	3	1.92e-09	9.08e-06	HNRNPDL
ENSG00000101695	89.1116	24	ENSG00000101695.9_32018557_32088144_2	3	2.02e-09	9.55e-06	RNF125
ENSG00000275302	51.7401	6	ENST00000621626.1	2	2.1e-09	9.94e-06	CCL4
ENSG00000092820	56.6258	8	ENST00000337147.11	3	2.13e-09	1.01e-05	EZR
ENSG00000184047	73.7941	16	ENSG00000184047.19_122207774_122225771_1	1	2.14e-09	1.01e-05	DIABLO
ENSG00000166037	73.6552	16	ENST00000325542.10	6	2.27e-09	1.07e-05	CEP57
ENSG00000150977	56.4853	8	ENSG00000150977.10_123415389_123436717_1	6	2.27e-09	1.07e-05	RILPL2
ENSG00000162961	56.4271	8	ENSG00000162961.14_32038635_32039493_1	3	2.33e-09	1.1e-05	DPY30
ENSG00000138639	69.4991	14	ENST00000395184.6	3	2.38e-09	1.12e-05	ARHGAP24
ENSG00000065154	56.3611	8	ENST00000539214.5	3	2.4e-09	1.13e-05	OAT
ENSG00000078668	73.4469	16	ENSG00000078668.14_42393843_42403897_1	0	2.47e-09	1.17e-05	VDAC3
ENSG00000144136	88.5129	24	ENSG00000144136.11_112645939_112652507_1	0	2.54e-09	1.2e-05	SLC20A1
ENSG00000163644	73.3324	16	ENST00000508256.5	6	2.58e-09	1.22e-05	PPM1K
ENSG00000104529	73.328	16	ENST00000528610.5	6	2.59e-09	1.22e-05	EEF1D
ENSG00000004534	69.1407	14	ENST00000266022.9	2	2.76e-09	1.3e-05	RBM6
ENSG00000240972	55.9659	8	ENST00000465752.1	5	2.86e-09	1.35e-05	MIF
ENSG00000131196	88.0975	24	ENST00000318065.9	6	2.97e-09	1.4e-05	NFATC1
ENSG00000112306	55.746	8	ENST00000484616.2	6	3.16e-09	1.49e-05	RPS12
ENSG00000133318	72.7503	16	ENST00000543123.1	3	3.28e-09	1.55e-05	RTN3
ENSG00000175376	50.6448	6	ENSG00000175376.9_65999898_66002157_1	5	3.49e-09	1.65e-05	EIF1AD
ENSG00000125772	76.4921	18	ENSG00000125772.14_5546789_5611006_1	3	3.5e-09	1.65e-05	GPCPD1
ENSG00000116459	55.5017	8	ENST00000369721.8	3	3.53e-09	1.67e-05	ATP5PB
ENSG00000103512	76.4449	18	ENSG00000103512.15_14833721_14896157_1	0	3.56e-09	1.68e-05	NOMO1
ENSG00000165632	72.5343	16	ENSG00000165632.8_7818505_7965652_1	6	3.58e-09	1.69e-05	TAF3
ENSG00000168906	55.4626	8	ENSG00000168906.13_85539168_85545281_1	1	3.59e-09	1.7e-05	MAT2A
ENSG00000132300	68.504	14	ENSG00000132300.19_86106235_86111438_1	5	3.6e-09	1.7e-05	PTCD3
ENSG00000013441	87.5635	24	ENST00000473565.5	6	3.63e-09	1.72e-05	CLK1
ENSG00000131507	72.4806	16	ENSG00000131507.11_142108788_142139071_1	6	3.66e-09	1.73e-05	NDFIP1
ENSG00000185436	59.9642	10	ENSG00000185436.12_24162757_24187334_1	6	3.68e-09	1.74e-05	IFNLR1
ENSG00000124788	87.43	24	ENSG00000124788.18_16657151_16761467_1	6	3.82e-09	1.81e-05	ATXN1
ENSG00000118985	72.3672	16	ENSG00000118985.16_95898374_95961848_3	3	3.83e-09	1.81e-05	ELL2
ENSG00000114030	87.375	24	ENSG00000114030.13_122496019_122514916_1	8	3.9e-09	1.84e-05	KPNA1
ENSG00000083937	55.2618	8	ENST00000471660.5	0	3.93e-09	1.86e-05	CHMP2B
ENSG00000068028	72.1487	16	ENSG00000068028.17_50329788_50338233_2	4	4.18e-09	1.98e-05	RASSF1
ENSG00000286185	75.9921	18	ENSG00000286185.1_149390623_149463926_1	0	4.27e-09	2.02e-05	ENSG00000286185
ENSG00000124172	55.0024	8	ENST00000395659.1	5	4.41e-09	2.08e-05	ATP5F1E
ENSG00000012983	72.004	16	ENSG00000012983.11_50456263_50532609_4	6	4.44e-09	2.1e-05	MAP4K5
ENSG00000046651	71.9838	16	ENSG00000046651.15_13734748_13739314_4	8	4.47e-09	2.11e-05	OFD1
ENSG00000014123	86.9641	24	ENSG00000014123.10_96521806_96534908_4	1	4.56e-09	2.15e-05	UFL1
ENSG00000196735	54.7511	8	ENSG00000196735.13_32637406_32655269_2	0	4.93e-09	2.33e-05	HLA-DQA1
ENSG00000153563	49.8695	6	ENST00000352580.7	5	4.99e-09	2.36e-05	CD8A
ENSG00000074356	75.5519	18	ENSG00000074356.17_3823571_3846246_1	4	5.08e-09	2.4e-05	NCBP3
ENSG00000172725	71.6326	16	ENSG00000172725.14_67438048_67438679_1	6	5.16e-09	2.44e-05	CORO1B
ENSG00000113583	54.554	8	ENSG00000113583.8_133955510_133968630_1	6	5.39e-09	2.55e-05	C5orf15
ENSG00000085231	54.5202	8	ENST00000380818.7	4	5.47e-09	2.59e-05	AK6
ENSG00000198858	54.4798	8	ENST00000589428.5	6	5.57e-09	2.63e-05	R3HDM4
ENSG00000115520	86.3259	24	ENST00000409398.5	5	5.8e-09	2.74e-05	COQ10B
ENSG00000151287	71.261	16	ENST00000376021.8	5	5.99e-09	2.83e-05	TEX30
ENSG00000165671	67.1758	14	ENSG00000165671.20_177133798_177210291_1	4	6.24e-09	2.95e-05	NSD1
ENSG00000052749	86.0846	24	ENSG00000052749.14_97389713_97401340_1	3	6.35e-09	3e-05	RRP12
ENSG00000285437	62.9234	12	ENSG00000285437.1_102564684_102663199_1	1	6.58e-09	3.11e-05	POLR2J3
ENSG00000127914	85.7365	24	ENSG00000127914.16_91940926_92001041_1	4	7.23e-09	3.42e-05	AKAP9
ENSG00000231389	53.8187	8	ENST00000419277.5	6	7.49e-09	3.54e-05	HLA-DPA1
ENSG00000141506	43.6687	4	ENST00000447110.5	6	7.52e-09	3.55e-05	PIK3R5
ENSG00000196756	70.5765	16	ENST00000662982.1	6	7.91e-09	3.74e-05	SNHG17
ENSG00000135090	68.3845	15	ENSG00000135090.14_118177204_118372907_2	3	8.65e-09	4.09e-05	TAOK3
ENSG00000134001	70.3158	16	ENSG00000134001.14_67360353_67378139_1	4	8.78e-09	4.15e-05	EIF2S1
ENSG00000034693	48.6144	6	ENSG00000034693.15_143450807_143475503_1	0	8.91e-09	4.21e-05	PEX3
ENSG00000143384	53.3733	8	ENST00000620947.4	6	9.13e-09	4.31e-05	MCL1
ENSG00000247774	55.5354	9	ENST00000552269.5	6	9.63e-09	4.55e-05	PCED1B-AS1
ENSG00000103064	79.5287	21	ENSG00000103064.15_68264548_68275444_3	3	9.68e-09	4.57e-05	SLC7A6
ENSG00000060237	84.9535	24	ENSG00000060237.17_753160_816950_1	6	9.7e-09	4.58e-05	WNK1
ENSG00000111275	50.8745	7	ENSG00000111275.13_111766948_111782908_1	8	9.72e-09	4.6e-05	ALDH2
ENSG00000185627	84.8598	24	ENST00000527047.5	3	1e-08	4.75e-05	PSMD13
ENSG00000119414	84.8571	24	ENSG00000119414.11_125152478_125189792_1	6	1.01e-08	4.75e-05	PPP6C
ENSG00000122203	69.9757	16	ENST00000393725.6	6	1.01e-08	4.76e-05	KIAA1191
ENSG00000184752	69.9717	16	ENST00000547986.5	1	1.01e-08	4.77e-05	NDUFA12
ENSG00000049192	61.8927	12	ENSG00000049192.15_65459044_65481920_1	2	1.02e-08	4.81e-05	ADAMTS6
ENSG00000166669	57.5978	10	ENSG00000166669.13_10386822_10391171_1	2	1.03e-08	4.86e-05	ATF7IP2
ENSG00000110330	69.9228	16	ENSG00000110330.8_102347374_102368506_1	6	1.03e-08	4.86e-05	BIRC2
ENSG00000039650	84.7685	24	ENST00000322344.8	6	1.04e-08	4.91e-05	PNKP
ENSG00000059728	69.7975	16	ENSG00000059728.11_69915109_69922896_1	1	1.08e-08	5.12e-05	MXD1
ENSG00000099622	69.779	16	ENST00000586636.5	6	1.09e-08	5.15e-05	CIRBP
ENSG00000164168	48.0766	6	ENSG00000164168.8_147617397_147632189_1	8	1.14e-08	5.39e-05	TMEM184C
ENSG00000096063	84.5128	24	ENSG00000096063.16_35870462_35921098_1	6	1.14e-08	5.41e-05	SRPK1
ENSG00000143110	48.0691	6	ENST00000343534.9	2	1.14e-08	5.41e-05	C1orf162
ENSG00000197555	84.4238	24	ENSG00000197555.9_71320449_71402138_1	2	1.18e-08	5.59e-05	SIPA1L1
ENSG00000064666	52.7308	8	ENST00000348419.7	5	1.22e-08	5.74e-05	CNN2
ENSG00000102900	39.7177	3	ENSG00000102900.13_56730129_56760977_2	1	1.22e-08	5.78e-05	NUP93
ENSG00000142669	52.6872	8	ENST00000319041.6	6	1.24e-08	5.86e-05	SH3BGRL3
ENSG00000136504	69.4553	16	ENSG00000136504.12_49788681_49812598_1	6	1.24e-08	5.87e-05	KAT7
ENSG00000076685	91.2704	28	ENSG00000076685.18_103174946_103193272_1	6	1.25e-08	5.92e-05	NT5C2
ENSG00000104894	52.4663	8	ENSG00000104894.12_49335446_49340606_2	3	1.37e-08	6.46e-05	CD37
ENSG00000168066	69.1856	16	ENST00000227503.13	3	1.39e-08	6.55e-05	SF1
ENSG00000140750	83.9784	24	ENSG00000140750.17_24963933_25015341_1	8	1.4e-08	6.6e-05	ARHGAP17
ENSG00000126246	83.946	24	ENSG00000126246.10_35739257_35742452_1	6	1.41e-08	6.68e-05	IGFLR1
ENSG00000095951	69.1166	16	ENSG00000095951.17_12125524_12164999_1	3	1.42e-08	6.73e-05	HIVEP1
ENSG00000188243	68.9625	16	ENST00000497707.5	6	1.52e-08	7.16e-05	COMMD6
ENSG00000134294	68.8873	16	ENST00000546520.1	4	1.56e-08	7.38e-05	SLC38A2
ENSG00000113141	68.8516	16	ENSG00000113141.18_140647842_140662480_1	5	1.58e-08	7.49e-05	IK
ENSG00000138279	68.7783	16	ENST00000372919.8	6	1.63e-08	7.71e-05	ANXA7
ENSG00000101445	83.5248	24	ENSG00000101445.10_38836116_38841375_1	0	1.65e-08	7.81e-05	PPP1R16B
ENSG00000166946	83.5114	24	ENSG00000166946.14_43185439_43195198_3	2	1.66e-08	7.85e-05	CCNDBP1
ENSG00000164597	68.5653	16	ENST00000297135.7	3	1.78e-08	8.4e-05	COG5
ENSG00000196776	83.3089	24	ENSG00000196776.16_108047081_108091029_3	3	1.79e-08	8.47e-05	CD47
ENSG00000162236	68.4758	16	ENSG00000162236.12_62806897_62832051_1	1	1.84e-08	8.71e-05	STX5
ENSG00000156976	51.7775	8	ENST00000426808.5	4	1.86e-08	8.78e-05	EIF4A2
ENSG00000120860	68.4377	16	ENSG00000120860.11_102012942_102062042_2	5	1.87e-08	8.84e-05	WASHC3
ENSG00000088992	68.4087	16	ENSG00000088992.18_117047751_117099416_1	0	1.89e-08	8.94e-05	TESC
ENSG00000257103	68.3977	16	ENSG00000257103.8_34172525_34219573_2	3	1.9e-08	8.98e-05	LSM14A
ENSG00000115875	51.6824	8	ENST00000446327.6	4	1.94e-08	9.16e-05	SRSF7
ENSG00000143815	83.0928	24	ENSG00000143815.15_225412124_225428092_1	4	1.94e-08	9.18e-05	LBR
ENSG00000153048	68.3288	16	ENSG00000153048.11_8857760_8859336_1	0	1.95e-08	9.23e-05	CARHSP1
ENSG00000180353	83.0029	24	ENSG00000180353.11_121631400_121660903_2	5	2.01e-08	9.49e-05	HCLS1
ENSG00000104231	49.264	7	ENST00000220669.10	7	2.01e-08	9.52e-05	ZFAND1
ENSG00000063245	82.8869	24	ENSG00000063245.14_55675245_55695766_1	7	2.1e-08	9.9e-05	EPN1
ENSG00000226571	46.7201	6	ENSG00000226571.2_139271362_139369611_1	3	2.13e-08	0.000100535	ENSG00000226571
ENSG00000175550	51.4044	8	ENST00000532933.1	6	2.19e-08	0.000103619	DRAP1
ENSG00000189050	71.7987	18	ENST00000305783.13	0	2.24e-08	0.000105704	RNFT1
ENSG00000255717	67.8771	16	ENSG00000255717.7_62851988_62855885_5	7	2.34e-08	0.00011066	SNHG1
ENSG00000174917	51.2547	8	ENST00000590075.1	5	2.34e-08	0.000110738	MICOS13
ENSG00000012963	63.9554	14	ENSG00000012963.15_93208318_93210805_1	5	2.35e-08	0.00011095	UBR7
ENSG00000100109	82.5651	24	ENST00000619735.4	6	2.36e-08	0.000111608	TFIP11
ENSG00000078269	77.1899	21	ENSG00000078269.15_157981230_158029415_1	4	2.37e-08	0.000111887	SYNJ2
ENSG00000197448	67.8181	16	ENST00000473649.1	0	2.4e-08	0.000113302	GSTK1
ENSG00000118181	82.5063	24	ENST00000527853.1	5	2.41e-08	0.000114066	RPS25
ENSG00000284024	46.3984	6	ENSG00000284024.2_14838302_14841688_1	8	2.47e-08	0.00011653	ENSG00000284024
ENSG00000175768	67.6876	16	ENST00000544379.1	7	2.53e-08	0.000119379	TOMM5
ENSG00000184277	67.633	16	ENST00000333202.8	2	2.58e-08	0.000122016	TM2D3
ENSG00000130340	67.5733	16	ENSG00000130340.16_157823246_157902224_1	3	2.64e-08	0.000124964	SNX9
ENSG00000197622	67.545	16	ENSG00000197622.13_151052659_151056334_1	5	2.67e-08	0.000126388	CDC42SE1
ENSG00000137076	50.874	8	ENSG00000137076.21_35724616_35732195_1	5	2.77e-08	0.000131112	TLN1
ENSG00000144401	76.7693	21	ENST00000406927.6	2	2.78e-08	0.000131307	METTL21A
ENSG00000111790	67.4452	16	ENST00000229395.8	1	2.78e-08	0.000131533	FGFR1OP2
ENSG00000083312	82.0914	24	ENST00000506351.6	6	2.82e-08	0.000133018	TNPO1
ENSG00000102445	76.5872	21	ENSG00000102445.18_46342967_46387252_5	0	2.98e-08	0.000140713	RUBCNL
ENSG00000171566	50.6372	8	ENSG00000171566.12_154543145_154550394_1	3	3.08e-08	0.000145623	PLRG1
ENSG00000177666	67.1146	16	ENST00000529255.1	6	3.18e-08	0.000150107	PNPLA2
ENSG00000149311	59.1334	12	ENSG00000149311.18_108294932_108366048_1	8	3.25e-08	0.000153376	ATM
ENSG00000151532	81.6921	24	ENSG00000151532.13_112447234_112670172_1	2	3.26e-08	0.000154183	VTI1A
ENSG00000114779	67.0471	16	ENST00000487005.1	6	3.26e-08	0.000154209	ABHD14B
ENSG00000136167	76.3323	21	ENSG00000136167.14_46125923_46182243_1	8	3.28e-08	0.000155018	LCP1
ENSG00000115053	50.4904	8	ENSG00000115053.16_231459020_231464484_1	4	3.29e-08	0.000155415	NCL
ENSG00000138029	81.6638	24	ENSG00000138029.14_26244939_26255519_1	5	3.3e-08	0.000155802	HADHB
ENSG00000160271	65.0707	15	ENSG00000160271.16_133097720_133131185_4	6	3.32e-08	0.000156906	RALGDS
ENSG00000266967	45.7482	6	ENSG00000266967.7_42950526_42964454_5	1	3.32e-08	0.000156996	AARSD1
ENSG00000139505	81.6327	24	ENSG00000139505.11_25273526_25287371_1	6	3.34e-08	0.000157604	MTMR6
ENSG00000168397	81.523	24	ENSG00000168397.17_241637693_241667622_1	2	3.47e-08	0.000164121	ATG4B
ENSG00000103152	50.3414	8	ENST00000219431.4	4	3.51e-08	0.000166017	MPG
ENSG00000198668	50.2869	8	ENST00000553542.5	3	3.6e-08	0.000170074	CALM1
ENSG00000163617	66.8002	16	ENSG00000163617.11_113965305_114011241_1	8	3.6e-08	0.000170172	CCDC191
ENSG00000077150	81.4182	24	ENSG00000077150.20_102395706_102399233_4	8	3.61e-08	0.000170592	NFKB2
ENSG00000068796	66.7724	16	ENSG00000068796.17_62306206_62357745_2	5	3.64e-08	0.000172067	KIF2A
ENSG00000151465	81.3721	24	ENSG00000151465.14_12196196_12250589_3	0	3.67e-08	0.000173524	CDC123
ENSG00000100934	66.7441	16	ENSG00000100934.15_39064549_39103212_1	7	3.68e-08	0.000174019	SEC23A
ENSG00000185043	66.7234	16	ENSG00000185043.12_90230246_90234047_1	6	3.71e-08	0.000175465	CIB1
ENSG00000160563	66.684	16	ENSG00000160563.14_131883888_132079869_1	6	3.77e-08	0.000178245	MED27
ENSG00000102390	50.1627	8	ENST00000373357.3	8	3.8e-08	0.000179685	PBDC1
ENSG00000215114	33.9425	2	ENSG00000215114.9_58411386_58418266_1	4	4.26e-08	0.000201316	UBXN2B
ENSG00000054118	66.3681	16	ENSG00000054118.15_36224443_36289138_2	3	4.28e-08	0.000202149	THRAP3
ENSG00000102226	80.9525	24	ENSG00000102226.10_47233030_47234347_1	1	4.29e-08	0.000202555	USP11
ENSG00000129625	49.8456	8	ENSG00000129625.13_112920314_112922230_1	5	4.38e-08	0.000206749	REEP5
ENSG00000140367	54.2128	10	ENSG00000140367.12_75843568_75855505_1	1	4.43e-08	0.000209262	UBE2Q2
ENSG00000152061	66.2402	16	ENST00000478442.5	1	4.5e-08	0.000212709	RABGAP1L
ENSG00000122482	66.1669	16	ENSG00000122482.21_90937883_91022035_1	6	4.64e-08	0.000219006	ZNF644
ENSG00000140105	49.7076	8	ENST00000355338.6	5	4.65e-08	0.000219763	WARS1
ENSG00000241837	66.1281	16	ENST00000496044.5	4	4.71e-08	0.000222416	ATP5PO
ENSG00000274265	75.3362	21	ENSG00000274265.5_149175890_149222285_1	6	4.78e-08	0.000226066	ENSG00000274265
ENSG00000227507	49.6403	8	ENST00000446745.2	5	4.79e-08	0.000226396	LTB
ENSG00000111371	66.0403	16	ENST00000439706.5	6	4.87e-08	0.000230321	SLC38A1
ENSG00000179454	80.6027	24	ENSG00000179454.13_44944565_44961918_1	4	4.88e-08	0.000230387	KLHL28
ENSG00000206341	49.4991	8	ENSG00000206341.7_29888155_29891077_6	4	5.1e-08	0.000240977	HLA-H
ENSG00000101187	62.0211	14	ENSG00000101187.16_62642503_62672617_1	1	5.17e-08	0.000244347	SLCO4A1
ENSG00000117090	65.8395	16	ENSG00000117090.15_160610179_160647295_2	1	5.28e-08	0.000249462	SLAMF1
ENSG00000176542	33.5097	2	ENSG00000176542.10_113671936_113696646_1	2	5.29e-08	0.000249958	USF3
ENSG00000185507	65.8306	16	ENSG00000185507.21_612555_615950_6	5	5.3e-08	0.000250343	IRF7
ENSG00000119048	49.4075	8	ENST00000504431.1	3	5.31e-08	0.000250934	UBE2B
ENSG00000111229	65.6976	16	ENSG00000111229.16_110434910_110450337_1	6	5.59e-08	0.000263928	ARPC3
ENSG00000080546	53.6196	10	ENSG00000080546.13_108994489_109094841_1	0	5.71e-08	0.000269873	SESN1
ENSG00000171735	65.6342	16	ENST00000461311.1	2	5.73e-08	0.000270657	CAMTA1
ENSG00000136840	49.1607	8	ENST00000335791.10	4	5.92e-08	0.000279834	ST6GALNAC4
ENSG00000115234	49.1607	8	ENSG00000115234.11_27370616_27377128_3	3	5.92e-08	0.000279834	SNX17
ENSG00000205339	65.4707	16	ENSG00000205339.10_9384653_9425729_1	0	6.11e-08	0.000288808	IPO7
ENSG00000278615	49.0657	8	ENST00000532786.2	4	6.18e-08	0.000291821	C11orf98
ENSG00000143727	65.3951	16	ENST00000453390.5	5	6.3e-08	0.000297614	ACP1
ENSG00000058668	79.873	24	ENSG00000058668.14_203626787_203730254_1	8	6.37e-08	0.000301183	ATP2B4
ENSG00000167005	65.3232	16	ENSG00000167005.14_56439127_56451332_1	7	6.48e-08	0.000306224	NUDT21
ENSG00000180228	48.9477	8	ENSG00000180228.13_178431414_178451151_2	6	6.51e-08	0.000307418	PRKRA
ENSG00000064490	46.6117	7	ENSG00000064490.14_19192911_19201866_3	2	6.64e-08	0.000313968	RFXANK
ENSG00000211895	79.7361	24	ENSG00000211895.5_105703995_105712825_1	3	6.7e-08	0.000316679	IGHA1
ENSG00000198625	79.7341	24	ENST00000391947.6	2	6.71e-08	0.000316922	MDM4
ENSG00000139190	65.2173	16	ENSG00000139190.16_6460451_6470663_1	6	6.76e-08	0.000319351	VAMP1
ENSG00000122359	48.8433	8	ENST00000372231.7	7	6.81e-08	0.000321916	ANXA11
ENSG00000214736	48.7299	8	ENST00000398884.7	5	7.16e-08	0.000338418	TOMM6
ENSG00000004660	57.2142	12	ENSG00000004660.15_3875451_3880912_1	3	7.23e-08	0.000341644	CAMKK1
ENSG00000104897	48.6709	8	ENST00000592314.5	5	7.35e-08	0.000347339	SF3A2
ENSG00000171700	68.7467	18	ENSG00000171700.14_64073181_64079988_1	2	7.36e-08	0.000347549	RGS19
ENSG00000108953	64.983	16	ENST00000571732.5	6	7.42e-08	0.000350428	YWHAE
ENSG00000139718	52.9777	10	ENSG00000139718.10_121804738_121807471_1	4	7.52e-08	0.000355185	SETD1B
ENSG00000281649	79.3774	24	ENST00000658888.1	6	7.64e-08	0.000361128	EBLN3P
ENSG00000039523	79.3705	24	ENSG00000039523.20_67542304_67546786_1	1	7.66e-08	0.000362042	RIPOR1
ENSG00000163219	64.8507	16	ENST00000409202.8	6	7.82e-08	0.000369287	ARHGAP25
ENSG00000105583	64.8147	16	ENST00000598732.1	5	7.93e-08	0.000374576	WDR83OS
ENSG00000151657	60.9373	14	ENSG00000151657.12_7769240_7787993_8	4	8.03e-08	0.000379416	KIN
ENSG00000169499	79.2402	24	ENST00000617275.5	2	8.04e-08	0.000379713	PLEKHA2
ENSG00000170296	48.4549	8	ENST00000570856.1	5	8.09e-08	0.000382057	GABARAP
ENSG00000111832	79.2042	24	ENSG00000111832.13_116571409_116590362_2	6	8.14e-08	0.000384742	RWDD1
ENSG00000129003	79.0909	24	ENSG00000129003.18_61852389_61857523_1	1	8.49e-08	0.000401015	VPS13C
ENSG00000100162	48.329	8	ENSG00000100162.15_41938142_41940219_1	3	8.55e-08	0.000403848	CENPM
ENSG00000065413	78.9619	24	ENSG00000065413.20_196991748_197310780_1	2	8.9e-08	0.000420352	ANKRD44
ENSG00000137094	41.0887	5	ENST00000469798.5	1	9e-08	0.000425418	DNAJB5
ENSG00000167077	48.2085	8	ENSG00000167077.13_41781399_41799456_3	3	9.01e-08	0.00042586	MEI1
ENSG00000137818	48.1944	8	ENST00000357790.5	1	9.07e-08	0.000428514	RPLP1
ENSG00000134758	64.37	16	ENSG00000134758.14_32091891_32131561_1	5	9.45e-08	0.000446614	RNF138
ENSG00000181555	52.4132	10	ENSG00000181555.20_47016436_47037893_1	6	9.57e-08	0.000452054	SETD2
ENSG00000169427	35.4711	3	ENSG00000169427.8_139600839_139602130_1	2	9.69e-08	0.000457712	KCNK9
ENSG00000138768	73.4319	21	ENSG00000138768.14_75724593_75797576_1	7	9.8e-08	0.000463036	USO1
ENSG00000135486	48.0055	8	ENST00000340913.10	3	9.86e-08	0.000465689	HNRNPA1
ENSG00000172757	47.98	8	ENST00000530945.1	7	9.97e-08	0.000470937	CFL1
ENSG00000204252	73.3698	21	ENSG00000204252.14_33004182_33009579_2	4	1e-07	0.00047394	HLA-DOA
ENSG00000164414	78.5238	24	ENSG00000164414.18_87472974_87512336_2	0	1.04e-07	0.000493212	SLC35A1
ENSG00000163902	47.8335	8	ENST00000497289.5	5	1.06e-07	0.000502291	RPN1
ENSG00000148303	78.4568	24	ENST00000315731.4	5	1.07e-07	0.000505398	RPL7A
ENSG00000138032	78.4466	24	ENST00000409486.6	8	1.07e-07	0.000507281	PPM1B
ENSG00000186141	73.1448	21	ENSG00000186141.9_145824176_145837044_1	3	1.09e-07	0.000515627	POLR3C
ENSG00000196387	56.2023	12	ENSG00000196387.9_133080932_133083973_3	6	1.1e-07	0.000520077	ZNF140
ENSG00000137393	67.7032	18	ENST00000259939.3	0	1.1e-07	0.000520378	RNF144B
ENSG00000107263	78.3657	24	ENSG00000107263.18_131649201_131739944_1	1	1.11e-07	0.000522444	RAPGEF1
ENSG00000166794	47.6259	8	ENSG00000166794.4_64159570_64163006_1	1	1.16e-07	0.000550325	PPIB
ENSG00000173992	63.759	16	ENST00000530384.5	4	1.2e-07	0.000568436	CCS
ENSG00000163545	63.742	16	ENSG00000163545.10_205311596_205321745_1	8	1.21e-07	0.000572262	NUAK2
ENSG00000166902	47.5185	8	ENST00000534340.1	6	1.22e-07	0.000576943	MRPL16
ENSG00000231887	59.8817	14	ENSG00000231887.7_11020882_11171613_1	2	1.23e-07	0.000581447	PRH1
ENSG00000175606	47.4636	8	ENST00000416961.6	5	1.25e-07	0.00059102	TMEM70
ENSG00000171311	47.4624	8	ENST00000489158.1	0	1.25e-07	0.000591351	EXOSC1
ENSG00000170476	59.8325	14	ENST00000503120.5	5	1.26e-07	0.000593108	MZB1
ENSG00000052802	63.6289	16	ENSG00000052802.13_165327927_165343070_1	6	1.27e-07	0.000598338	MSMO1
ENSG00000120063	63.5399	16	ENSG00000120063.10_65053069_65056608_1	5	1.31e-07	0.000619681	GNA13
ENSG00000170638	77.8753	24	ENST00000395827.5	0	1.32e-07	0.000624498	TRABD
ENSG00000150527	63.5188	16	ENSG00000150527.17_39267146_39350423_1	0	1.32e-07	0.000624863	MIA2
ENSG00000012124	42.6985	6	ENSG00000012124.17_35329187_35347358_12	8	1.34e-07	0.000632259	CD22
ENSG00000070495	77.8285	24	ENSG00000070495.14_76718453_76726533_1	6	1.34e-07	0.000635203	JMJD6
ENSG00000162191	77.8228	24	ENST00000534176.1	3	1.35e-07	0.000636522	UBXN1
ENSG00000173264	49.4665	9	ENSG00000173264.14_64285254_64289492_9	5	1.36e-07	0.000641133	GPR137
ENSG00000169764	63.3132	16	ENSG00000169764.15_63840994_63884756_1	8	1.43e-07	0.000677533	UGP2
ENSG00000173530	47.1295	8	ENSG00000173530.6_23143527_23164030_1	1	1.45e-07	0.000684483	TNFRSF10D
ENSG00000139579	55.5027	12	ENST00000380198.6	2	1.47e-07	0.000694797	NABP2
ENSG00000149923	63.2317	16	ENST00000627746.2	3	1.48e-07	0.000699621	PPP4C
ENSG00000156735	47.0713	8	ENST00000432471.6	1	1.49e-07	0.000702192	BAG4
ENSG00000197989	77.5337	24	ENSG00000197989.14_28578538_28581872_7	4	1.5e-07	0.000706953	SNHG12
ENSG00000184436	77.4966	24	ENST00000498406.1	6	1.52e-07	0.00071653	THAP7
ENSG00000265491	63.1644	16	ENSG00000265491.5_145788717_145824095_2	3	1.52e-07	0.000718382	RNF115
ENSG00000125534	63.1565	16	ENST00000370177.1	2	1.53e-07	0.000720615	PPDPF
ENSG00000196233	55.3867	12	ENSG00000196233.13_96832298_96909954_1	8	1.54e-07	0.000728943	LCOR
ENSG00000135249	39.9088	5	ENSG00000135249.8_105563751_105568801_1	1	1.56e-07	0.000736143	RINT1
ENSG00000104856	63.099	16	ENSG00000104856.14_45001461_45003499_1	5	1.56e-07	0.000737086	RELB
ENSG00000114098	55.3567	12	ENST00000470821.5	7	1.56e-07	0.000738028	ARMC8
ENSG00000079950	72.1655	21	ENSG00000079950.14_132461474_132513082_2	2	1.57e-07	0.000743501	STX7
ENSG00000008128	72.1165	21	ENSG00000008128.23_1709518_1724327_1	1	1.6e-07	0.0007572	CDK11A
ENSG00000008130	34.4167	3	ENSG00000008130.15_1751232_1778818_1	4	1.62e-07	0.000764426	NADK
ENSG00000163755	59.1086	14	ENST00000296051.7	6	1.68e-07	0.000794018	HPS3
ENSG00000211450	46.7723	8	ENST00000533321.1	7	1.69e-07	0.000800654	SELENOH
ENSG00000198887	77.1741	24	ENSG00000198887.9_70258978_70347964_1	3	1.7e-07	0.000805371	SMC5
ENSG00000075426	62.8482	16	ENSG00000075426.12_28412323_28416691_1	7	1.72e-07	0.000813447	FOSL2
ENSG00000151135	77.1235	24	ENSG00000151135.10_106955907_106999068_3	6	1.74e-07	0.000820267	TMEM263
ENSG00000137161	62.8129	16	ENSG00000137161.17_42929480_42936365_1	3	1.75e-07	0.000824794	CNPY3
ENSG00000115738	46.7008	8	ENST00000331129.3	2	1.75e-07	0.000826173	ID2
ENSG00000145247	62.7582	16	ENST00000273860.8	3	1.78e-07	0.000842705	OCIAD2
ENSG00000091039	77.0301	24	ENST00000393250.8	8	1.8e-07	0.00084847	OSBPL8
ENSG00000116273	37.0013	4	ENSG00000116273.6_6613762_6620882_1	1	1.8e-07	0.00085058	PHF13
ENSG00000136051	58.9351	14	ENST00000332180.9	8	1.8e-07	0.000851417	WASHC4
ENSG00000145675	62.7186	16	ENST00000521657.5	6	1.81e-07	0.00085591	PIK3R1
ENSG00000136451	76.9784	24	ENSG00000136451.9_57973759_57988259_3	6	1.83e-07	0.000864507	VEZF1
ENSG00000010278	58.87	14	ENST00000538834.6	3	1.85e-07	0.000873994	CD9
ENSG00000071243	54.9447	12	ENST00000427726.5	1	1.85e-07	0.000874916	ING3
ENSG00000160633	90.2708	32	ENST00000592224.5	2	1.85e-07	0.000876053	SAFB
ENSG00000179088	71.7117	21	ENSG00000179088.14_103275741_103441722_1	3	1.86e-07	0.000880421	C12orf42
ENSG00000166747	60.761	15	ENSG00000166747.12_71771160_71809201_1	0	1.87e-07	0.00088132	AP1G1
ENSG00000124243	76.9064	24	ENST00000445038.5	2	1.88e-07	0.000887337	BCAS4
ENSG00000132388	76.9021	24	ENSG00000132388.12_4295769_4366675_1	8	1.88e-07	0.000888697	UBE2G1
ENSG00000259577	58.8133	14	ENST00000560518.1	8	1.89e-07	0.000894151	CERNA1
ENSG00000067208	41.9337	6	ENSG00000067208.14_92664066_92785167_1	3	1.9e-07	0.000895405	EVI5
ENSG00000120265	62.5653	16	ENST00000649295.1	2	1.92e-07	0.000908988	PCMT1
ENSG00000089063	76.7913	24	ENST00000342308.10	3	1.96e-07	0.000925031	TMEM230
ENSG00000183291	76.7025	24	ENST00000401030.4	1	2.02e-07	0.000955192	SELENOF
ENSG00000145216	66.0878	18	ENSG00000145216.16_53377643_53459402_1	8	2.05e-07	0.000968729	FIP1L1
ENSG00000002834	62.3793	16	ENSG00000002834.18_38870061_38921770_1	4	2.07e-07	0.000977761	LASP1
ENSG00000100387	76.5627	24	ENSG00000100387.9_40951378_40972662_2	5	2.13e-07	0.00100468	RBX1
ENSG00000008083	46.2495	8	ENSG00000008083.14_15248855_15410573_1	7	2.13e-07	0.00100689	JARID2
ENSG00000081237	46.2433	8	ENST00000348564.11	0	2.14e-07	0.00100961	PTPRC
ENSG00000213064	65.8766	18	ENSG00000213064.10_168226008_168253025_1	8	2.22e-07	0.00105037	SFT2D2
ENSG00000174885	39.0818	5	ENSG00000174885.12_279415_285942_1	3	2.29e-07	0.00108038	NLRP6
ENSG00000122696	36.4499	4	ENSG00000122696.14_37899380_37904353_2	0	2.34e-07	0.00110475	SLC25A51
ENSG00000135624	76.2421	24	ENST00000398422.2	1	2.39e-07	0.00112792	CCT7
ENSG00000213246	61.9908	16	ENST00000577396.5	3	2.41e-07	0.00113846	SUPT4H1
ENSG00000168918	76.2117	24	ENST00000415617.5	6	2.41e-07	0.00114035	INPP5D
ENSG00000111596	61.9861	16	ENSG00000111596.13_70243438_70331698_1	3	2.41e-07	0.00114056	CNOT2
ENSG00000127125	76.1946	24	ENST00000482168.1	5	2.43e-07	0.00114738	PPCS
ENSG00000069424	41.3711	6	ENSG00000069424.15_5988441_5992425_1	1	2.45e-07	0.00115614	KCNAB2
ENSG00000151304	61.8999	16	ENSG00000151304.6_121961858_121995786_1	7	2.5e-07	0.00117967	SRFBP1
ENSG00000028203	48.0421	9	ENSG00000028203.18_95217812_95263951_1	3	2.51e-07	0.00118514	VEZT
ENSG00000143363	36.2891	4	ENST00000368935.1	2	2.52e-07	0.00119228	PRUNE1
ENSG00000031698	76.0689	24	ENST00000482384.1	3	2.54e-07	0.00120055	SARS1
ENSG00000172869	45.8388	8	ENSG00000172869.14_119071087_119100284_1	2	2.55e-07	0.00120525	DMXL1
ENSG00000118418	61.8074	16	ENST00000275036.11	3	2.59e-07	0.00122314	HMGN3
ENSG00000089053	76.0102	24	ENSG00000089053.13_121335132_121352411_3	6	2.6e-07	0.00122621	ANAPC5
ENSG00000171314	45.7895	8	ENSG00000171314.9_97426293_97431739_1	2	2.61e-07	0.00123152	PGAM1
ENSG00000173193	75.9953	24	ENSG00000173193.15_122718806_122730840_1	6	2.61e-07	0.00123281	PARP14
ENSG00000148484	54.0955	12	ENSG00000148484.18_16750864_16817413_1	1	2.63e-07	0.00124146	RSU1
ENSG00000104825	61.7411	16	ENST00000572515.5	2	2.66e-07	0.00125528	NFKBIB
ENSG00000144224	61.6876	16	ENSG00000144224.17_135741734_135770636_1	5	2.71e-07	0.00128178	UBXN4
ENSG00000105193	45.6592	8	ENST00000601655.5	8	2.76e-07	0.00130372	RPS16
ENSG00000196705	61.6251	16	ENSG00000196705.8_21142037_21167729_2	8	2.78e-07	0.00131348	ZNF431
ENSG00000204344	53.9324	12	ENSG00000204344.14_31972397_31973820_1	1	2.81e-07	0.0013276	STK19
ENSG00000185808	61.5942	16	ENSG00000185808.13_37065374_37073797_1	8	2.81e-07	0.00132945	PIGP
ENSG00000019582	45.5774	8	ENST00000009530.12	6	2.86e-07	0.00135117	CD74
ENSG00000055070	61.5318	16	ENST00000401088.9	3	2.88e-07	0.00136226	SZRD1
ENSG00000160326	35.9894	4	ENST00000371897.8	3	2.91e-07	0.00137414	SLC2A6
ENSG00000106948	53.8465	12	ENSG00000106948.16_114336128_114397973_2	6	2.91e-07	0.00137531	AKNA
ENSG00000125633	75.646	24	ENST00000376300.7	6	2.96e-07	0.00139794	CCDC93
ENSG00000125734	61.4456	16	ENST00000430424.8	8	2.98e-07	0.00140888	GPR108
ENSG00000072778	30.0455	2	ENSG00000072778.20_7221279_7225266_1	1	2.99e-07	0.00141285	ACADVL
ENSG00000243678	75.5886	24	ENST00000393183.7	4	3.02e-07	0.00142707	NME2
ENSG00000114956	75.5843	24	ENSG00000114956.20_73926897_73958946_7	2	3.02e-07	0.00142927	DGUOK
ENSG00000023902	49.6902	10	ENSG00000023902.14_150150162_150152717_1	8	3.04e-07	0.00143781	PLEKHO1
ENSG00000180917	53.7193	12	ENST00000563876.1	1	3.07e-07	0.00144905	CMTR2
ENSG00000267673	35.8769	4	ENSG00000267673.6_10310217_10316001_4	1	3.07e-07	0.00144939	FDX2
ENSG00000106245	45.3951	8	ENST00000222969.10	6	3.1e-07	0.00146323	BUD31
ENSG00000143933	61.3228	16	ENST00000456319.6	4	3.13e-07	0.00147808	CALM2
ENSG00000100348	61.2873	16	ENSG00000100348.10_36467376_36481634_2	5	3.17e-07	0.0014987	TXN2
ENSG00000097033	75.4304	24	ENSG00000097033.14_86704576_86722575_1	3	3.2e-07	0.00151056	SH3GLB1
ENSG00000159069	61.2178	16	ENST00000483559.5	5	3.26e-07	0.00153986	FBXW5
ENSG00000163444	75.3498	24	ENSG00000163444.12_203007403_203023382_2	1	3.29e-07	0.00155487	TMEM183A
ENSG00000105671	61.1881	16	ENST00000602113.5	4	3.3e-07	0.00155784	DDX49
ENSG00000185829	75.2807	24	ENST00000622488.6	0	3.37e-07	0.00159396	ARL17A
ENSG00000168461	61.1227	16	ENSG00000168461.13_9708301_9792373_1	1	3.38e-07	0.00159805	RAB31
ENSG00000174485	75.272	24	ENST00000564674.5	0	3.38e-07	0.00159894	DENND4A
ENSG00000103126	64.7713	18	ENSG00000103126.15_287441_297951_1	8	3.39e-07	0.00160231	AXIN1
ENSG00000113593	45.1658	8	ENSG00000113593.12_65563299_65587549_1	4	3.42e-07	0.00161738	PPWD1
ENSG00000223804	45.1509	8	ENST00000621564.1	5	3.45e-07	0.00162793	ENSG00000223804
ENSG00000114796	61.0337	16	ENST00000454652.6	8	3.5e-07	0.00165448	KLHL24
ENSG00000258890	29.7048	2	ENSG00000258890.7_64506800_64516925_1	4	3.55e-07	0.00167529	CEP95
ENSG00000179950	45.0653	8	ENST00000349157.10	5	3.58e-07	0.00168994	PUF60
ENSG00000196628	60.9708	16	ENSG00000196628.18_55458841_55510772_1	0	3.59e-07	0.0016955	TCF4
ENSG00000167283	45.0302	8	ENST00000534385.1	5	3.63e-07	0.00171601	ATP5MG
ENSG00000139631	60.9195	16	ENSG00000139631.18_53179716_53180909_1	3	3.66e-07	0.00172977	CSAD
ENSG00000021355	60.8132	16	ENSG00000021355.13_2835982_2842001_1	2	3.82e-07	0.00180285	SERPINB1
ENSG00000109929	60.7693	16	ENST00000534455.5	1	3.88e-07	0.00183389	SC5D
ENSG00000169955	40.3265	6	ENST00000568028.1	5	3.93e-07	0.00185663	ZNF747
ENSG00000070010	60.73	16	ENSG00000070010.19_19450625_19479185_2	5	3.94e-07	0.00186219	UFD1
ENSG00000162972	60.7289	16	ENSG00000162972.10_199955821_199964114_1	1	3.94e-07	0.00186297	MAIP1
ENSG00000167106	60.675	16	ENSG00000167106.12_127953269_127980533_1	6	4.03e-07	0.00190246	FAM102A
ENSG00000121073	42.5695	7	ENSG00000121073.15_49706076_49707920_3	1	4.04e-07	0.00190836	SLC35B1
ENSG00000213465	60.6534	16	ENST00000529384.5	1	4.06e-07	0.00191856	ARL2
ENSG00000162511	44.7431	8	ENSG00000162511.8_30733436_30757774_2	6	4.12e-07	0.001945	LAPTM5
ENSG00000163728	56.8542	14	ENSG00000163728.11_180602195_180604160_1	6	4.15e-07	0.00195895	TTC14
ENSG00000160710	60.5994	16	ENSG00000160710.17_154582057_154586318_1	1	4.15e-07	0.00195926	ADAR
ENSG00000113328	52.966	12	ENST00000340828.7	5	4.18e-07	0.00197367	CCNG1
ENSG00000137207	60.5536	16	ENSG00000137207.12_43511832_43516919_2	8	4.22e-07	0.00199449	YIPF3
ENSG00000163568	74.6481	24	ENSG00000163568.15_159062484_159076766_3	3	4.23e-07	0.00199941	AIM2
ENSG00000168878	74.5765	24	ENST00000657500.1	6	4.34e-07	0.00205128	SFTPB
ENSG00000165629	60.4774	16	ENSG00000165629.20_7788177_7807801_2	6	4.35e-07	0.00205449	ATP5F1C
ENSG00000240065	74.5197	24	ENST00000464863.1	6	4.43e-07	0.0020934	PSMB9
ENSG00000069966	60.4244	16	ENSG00000069966.18_52152324_52179925_1	1	4.44e-07	0.00209724	GNB5
ENSG00000108179	60.4001	16	ENSG00000108179.14_79347469_79354717_2	1	4.48e-07	0.0021171	PPIF
ENSG00000116809	60.3735	16	ENSG00000116809.11_15971887_15976104_1	3	4.53e-07	0.0021391	ZBTB17
ENSG00000156973	52.7601	12	ENST00000477748.1	4	4.54e-07	0.00214727	PDE6D
ENSG00000150907	52.6907	12	ENSG00000150907.10_40558916_40560040_1	3	4.68e-07	0.00220916	FOXO1
ENSG00000159256	74.3333	24	ENSG00000159256.13_36320231_36356664_2	8	4.74e-07	0.00223754	MORC3
ENSG00000130066	44.3672	8	ENST00000379253.7	6	4.85e-07	0.0022912	SAT1
ENSG00000109332	60.1911	16	ENST00000394801.8	6	4.86e-07	0.00229613	UBE2D3
ENSG00000145016	69.0871	21	ENSG00000145016.16_197701001_197703421_1	1	4.92e-07	0.00232397	RUBCN
ENSG00000100097	60.1474	16	ENSG00000100097.12_37676842_37679802_1	5	4.94e-07	0.00233548	LGALS1
ENSG00000187446	37.4156	5	ENST00000560411.5	8	4.94e-07	0.00233579	CHP1
ENSG00000102393	44.3071	8	ENSG00000102393.11_101400813_101408340_1	5	4.98e-07	0.002352	GLA
ENSG00000214253	44.2989	8	ENST00000449367.5	1	5e-07	0.00236038	FIS1
ENSG00000030066	58.2316	15	ENSG00000030066.13_47846173_47848557_1	3	5.07e-07	0.00239349	NUP160
ENSG00000042980	60.0658	16	ENSG00000042980.13_24294069_24310955_1	2	5.1e-07	0.00241064	ADAM28
ENSG00000174943	42.0398	7	ENSG00000174943.11_29924721_29926228_1	6	5.11e-07	0.00241398	KCTD13
ENSG00000100600	60.0559	16	ENST00000555699.5	4	5.12e-07	0.00241988	LGMN
ENSG00000197971	60.0335	16	ENSG00000197971.16_77104923_77132783_1	6	5.17e-07	0.00244103	MBP
ENSG00000119801	44.1226	8	ENST00000379519.7	6	5.39e-07	0.00254869	YPEL5
ENSG00000111237	59.9211	16	ENSG00000111237.19_110491886_110502111_1	0	5.4e-07	0.00254982	VPS29
ENSG00000138069	73.9573	24	ENSG00000138069.18_65087871_65130106_2	5	5.42e-07	0.00255884	RAB1A
ENSG00000155096	59.8616	16	ENST00000347770.8	3	5.52e-07	0.00260933	AZIN1
ENSG00000100445	73.8982	24	ENST00000553546.1	1	5.53e-07	0.00261326	SDR39U1
ENSG00000085872	63.4658	18	ENST00000551747.1	5	5.57e-07	0.00263121	CHERP
ENSG00000151726	52.2403	12	ENSG00000151726.14_184781921_184826052_1	2	5.62e-07	0.00265572	ACSL1
ENSG00000143924	73.8432	24	ENST00000402711.6	6	5.64e-07	0.00266501	EML4
ENSG00000104221	31.8316	3	ENST00000220659.11	1	5.68e-07	0.00268335	BRF2
ENSG00000126883	59.7602	16	ENSG00000126883.17_131125596_131159486_2	0	5.74e-07	0.00271385	NUP214
ENSG00000162804	43.9659	8	ENSG00000162804.14_241037220_241054828_1	1	5.77e-07	0.00272846	SNED1
ENSG00000149187	73.741	24	ENSG00000149187.18_47470294_47489014_1	1	5.85e-07	0.00276377	CELF1
ENSG00000102030	59.6366	16	ENST00000370009.5	5	6.03e-07	0.00284694	NAA10
ENSG00000174720	73.6064	24	ENST00000324052.10	3	6.14e-07	0.00289944	LARP7
ENSG00000168701	43.8157	8	ENST00000562235.5	2	6.16e-07	0.00291262	TMEM208
ENSG00000070882	48.0035	10	ENSG00000070882.13_24891966_24980178_1	3	6.2e-07	0.00292837	OSBPL3
ENSG00000100991	59.5267	16	ENSG00000100991.12_35002404_35092807_2	7	6.29e-07	0.00297075	TRPC4AP
ENSG00000143222	43.76	8	ENST00000483191.5	5	6.32e-07	0.00298408	UFC1
ENSG00000161405	68.3227	21	ENST00000583368.1	5	6.51e-07	0.003076	IKZF3
ENSG00000099817	59.4132	16	ENSG00000099817.12_1088163_1095354_2	4	6.57e-07	0.00310414	POLR2E
ENSG00000211460	43.6633	8	ENST00000483698.5	0	6.59e-07	0.00311217	TSN
ENSG00000122034	43.6468	8	ENST00000419181.5	7	6.63e-07	0.00313451	GTF3A
ENSG00000169554	59.3626	16	ENSG00000169554.21_144423916_144520119_1	6	6.7e-07	0.00316549	ZEB2
ENSG00000197747	59.3564	16	ENSG00000197747.9_151983479_151993829_1	6	6.72e-07	0.00317308	S100A10
ENSG00000080298	62.9668	18	ENSG00000080298.15_3248032_3525803_1	3	6.73e-07	0.00317788	RFX3
ENSG00000113643	59.3396	16	ENST00000521939.5	5	6.76e-07	0.00319374	RARS1
ENSG00000204220	57.4713	15	ENST00000374607.5	5	6.83e-07	0.00322499	PFDN6
ENSG00000163156	59.3079	16	ENST00000461862.5	5	6.84e-07	0.00323321	SCNM1
ENSG00000172349	73.2889	24	ENSG00000172349.17_81296988_81309086_3	8	6.87e-07	0.00324593	IL16
ENSG00000100201	59.2591	16	ENST00000403230.2	1	6.97e-07	0.00329474	DDX17
ENSG00000085117	59.2529	16	ENSG00000085117.12_44565663_44620363_1	0	6.99e-07	0.00330263	CD82
ENSG00000147383	39.0502	6	ENST00000440023.5	0	7e-07	0.00330614	NSDHL
ENSG00000145741	43.5234	8	ENST00000380591.7	6	7e-07	0.00330712	BTF3
ENSG00000165416	59.1766	16	ENST00000310528.8	2	7.2e-07	0.00340146	SUGT1
ENSG00000173575	73.083	24	ENST00000635856.1	7	7.39e-07	0.00349201	CHD2
ENSG00000118058	34.0156	4	ENSG00000118058.22_118519973_118525613_1	0	7.4e-07	0.00349524	KMT2A
ENSG00000180817	43.383	8	ENSG00000180817.12_70229787_70233429_1	2	7.44e-07	0.00351514	PPA1
ENSG00000138867	62.6939	18	ENST00000621833.4	0	7.46e-07	0.00352275	GUCD1
ENSG00000103978	73.0396	24	ENST00000448392.5	4	7.51e-07	0.00354622	TMEM87A
ENSG00000169738	59.0577	16	ENSG00000169738.8_82035879_82037698_2	2	7.54e-07	0.0035614	DCXR
ENSG00000163946	31.2325	3	ENSG00000163946.13_56641500_56683246_1	0	7.59e-07	0.00358834	TASOR
ENSG00000254999	43.3171	8	ENSG00000254999.4_10115675_10127190_1	6	7.66e-07	0.00361709	BRK1
ENSG00000075239	36.4675	5	ENST00000524833.5	3	7.66e-07	0.00361806	ACAT1
ENSG00000035681	45.429	9	ENST00000038176.8	0	7.68e-07	0.00363112	NSMAF
ENSG00000147454	41.0778	7	ENST00000519973.6	0	7.82e-07	0.00369598	SLC25A37
ENSG00000083168	72.8618	24	ENSG00000083168.11_42048123_42051987_2	3	7.99e-07	0.00377708	KAT6A
ENSG00000132434	40.9799	7	ENSG00000132434.9_55432691_55572400_1	1	8.17e-07	0.00385952	LANCL2
ENSG00000181315	55.1279	14	ENST00000456172.5	7	8.23e-07	0.00388907	ZNF322
ENSG00000196588	51.3026	12	ENSG00000196588.18_40410289_40418620_1	0	8.24e-07	0.00389186	MRTFA
ENSG00000111913	67.6498	21	ENST00000645100.1	5	8.32e-07	0.00393339	RIPOR2
ENSG00000161217	58.7877	16	ENSG00000161217.12_196238357_196287674_1	2	8.37e-07	0.00395256	PCYT1A
ENSG00000109323	72.7272	24	ENSG00000109323.11_102722621_102760968_2	4	8.38e-07	0.0039615	MANBA
ENSG00000120948	85.7495	32	ENSG00000120948.17_11012662_11020765_1	5	8.43e-07	0.00398212	TARDBP
ENSG00000120071	55.011	14	ENST00000639520.1	1	8.62e-07	0.00407312	KANSL1
ENSG00000115685	67.5378	21	ENST00000423280.5	5	8.67e-07	0.00409737	PPP1R7
ENSG00000162385	42.9658	8	ENST00000371466.4	0	8.92e-07	0.00421255	MAGOH
ENSG00000114331	42.9436	8	ENSG00000114331.15_195297224_195443020_1	6	9e-07	0.00425324	ACAP2
ENSG00000198833	72.5106	24	ENSG00000198833.7_89334467_89352830_1	5	9.05e-07	0.00427711	UBE2J1
ENSG00000145050	42.9158	8	ENSG00000145050.18_51385291_51387476_1	5	9.11e-07	0.00430482	MANF
ENSG00000173915	72.4792	24	ENST00000369815.6	6	9.15e-07	0.00432486	ATP5MD
ENSG00000131051	58.5349	16	ENST00000361162.10	5	9.22e-07	0.00435714	RBM39
ENSG00000203497	33.5478	4	ENST00000420367.1	6	9.23e-07	0.00435885	PDCD4-AS1
ENSG00000118518	44.9951	9	ENST00000476956.5	1	9.25e-07	0.00436862	RNF146
ENSG00000215301	72.4504	24	ENST00000643963.1	6	9.25e-07	0.00436915	DDX3X
ENSG00000188976	42.8632	8	ENST00000327044.7	0	9.32e-07	0.00440411	NOC2L
ENSG00000156928	42.8291	8	ENST00000481564.1	7	9.46e-07	0.00446965	MALSU1
ENSG00000157045	33.4761	4	ENSG00000157045.9_15037854_15055814_2	2	9.54e-07	0.00450888	NTAN1
ENSG00000106049	38.314	6	ENST00000496814.1	2	9.75e-07	0.004608	HIBADH
ENSG00000038219	61.9794	18	ENSG00000038219.13_13568738_13586442_1	5	9.76e-07	0.00461066	BOD1L1
ENSG00000114446	58.3869	16	ENST00000465024.1	5	9.76e-07	0.00461271	IFT57
ENSG00000135535	42.7411	8	ENST00000324953.9	2	9.83e-07	0.00464341	CD164
ENSG00000223482	67.1775	21	ENST00000654503.1	1	9.89e-07	0.00467208	NUTM2A-AS1
ENSG00000162419	58.3383	16	ENST00000294409.2	0	9.95e-07	0.00469981	GMEB1
ENSG00000221914	72.2102	24	ENSG00000221914.11_26291528_26298026_1	8	1.01e-06	0.0047563	PPP2R2A
ENSG00000154710	42.6363	8	ENST00000284957.9	7	1.03e-06	0.00485906	RABGEF1
ENSG00000092439	67.0668	21	ENSG00000092439.16_50587962_50592038_1	8	1.03e-06	0.00486406	TRPM7
ENSG00000197744	72.1443	24	ENSG00000197744.5_118973565_118974136_5	5	1.03e-06	0.00486818	PTMAP2
ENSG00000107643	50.6819	12	ENSG00000107643.16_48306680_48435762_3	1	1.06e-06	0.00500808	MAPK8
ENSG00000111276	58.1579	16	ENSG00000111276.11_12717368_12722369_1	2	1.07e-06	0.00503752	CDKN1B
ENSG00000113716	54.4474	14	ENST00000503427.5	2	1.08e-06	0.00508878	HMGXB3
ENSG00000180098	58.1042	16	ENST00000411406.3	0	1.09e-06	0.00514254	TRNAU1AP
ENSG00000204568	42.5023	8	ENSG00000204568.12_30617860_30626111_2	5	1.09e-06	0.00514941	MRPS18B
ENSG00000116288	42.4939	8	ENST00000338639.10	4	1.09e-06	0.00516818	PARK7
ENSG00000064012	66.878	21	ENST00000673742.1	6	1.1e-06	0.00520947	CASP8
ENSG00000139620	38.0244	6	ENSG00000139620.12_48653416_48682213_6	8	1.11e-06	0.00524982	KANSL2
ENSG00000168883	58.0395	16	ENSG00000168883.20_85616186_85649282_5	4	1.12e-06	0.00527222	USP39
ENSG00000047188	71.8352	24	ENSG00000047188.16_113513709_113539181_1	6	1.15e-06	0.00542899	YTHDC2
ENSG00000119953	57.9539	16	ENSG00000119953.13_110297690_110304974_1	6	1.15e-06	0.00544851	SMNDC1
ENSG00000129315	57.938	16	ENST00000261900.8	4	1.16e-06	0.0054817	CCNT1
ENSG00000090054	57.8419	16	ENST00000469778.1	2	1.2e-06	0.00568782	SPTLC1
ENSG00000286106	46.3693	10	ENST00000624419.2	3	1.23e-06	0.00580861	ENSG00000286106
ENSG00000109381	57.7687	16	ENSG00000109381.20_139071867_139177218_2	3	1.24e-06	0.00585005	ELF2
ENSG00000100307	32.9209	4	ENSG00000100307.13_39130772_39133924_1	0	1.24e-06	0.00585834	CBX7
ENSG00000117133	57.7567	16	ENSG00000117133.11_84479266_84482748_1	3	1.24e-06	0.00587691	RPF1
ENSG00000087274	57.7538	16	ENST00000540541.1	2	1.25e-06	0.00588353	ADD1
ENSG00000168398	57.7536	16	ENSG00000168398.6_96204839_96246363_1	3	1.25e-06	0.00588391	BDKRB2
ENSG00000062582	57.7436	16	ENST00000418740.5	4	1.25e-06	0.00590663	MRPS24
ENSG00000196204	57.7428	16	ENST00000404006.5	4	1.25e-06	0.00590848	RNF216P1
ENSG00000174799	46.2917	10	ENSG00000174799.11_55948945_55965757_1	0	1.27e-06	0.00600002	CEP135
ENSG00000130731	37.7143	6	ENST00000397666.6	6	1.28e-06	0.00603591	METTL26
ENSG00000163249	37.7082	6	ENSG00000163249.12_207741926_207747401_1	3	1.28e-06	0.0060527	CCNYL1
ENSG00000135040	27.1309	2	ENSG00000135040.16_85941146_86016671_1	1	1.28e-06	0.00606735	NAA35
ENSG00000134283	57.6461	16	ENSG00000134283.18_42326166_42355678_3	2	1.3e-06	0.00613175	PPHLN1
ENSG00000094916	57.6423	16	ENST00000439541.6	2	1.3e-06	0.00614075	CBX5
ENSG00000181163	42.0873	8	ENST00000393820.2	6	1.3e-06	0.0061618	NPM1
ENSG00000123091	57.6225	16	ENSG00000123091.5_51236339_51273256_2	2	1.31e-06	0.00618747	RNF11
ENSG00000173933	57.5929	16	ENST00000398692.8	3	1.32e-06	0.00625803	RBM4
ENSG00000137776	57.5758	16	ENST00000380516.7	5	1.33e-06	0.00629942	SLTM
ENSG00000163605	57.5755	16	ENSG00000163605.15_72996977_73065449_2	3	1.33e-06	0.00630014	PPP4R2
ENSG00000129292	71.3391	24	ENSG00000129292.20_132775384_132806271_2	5	1.37e-06	0.00646461	PHF20L1
ENSG00000241839	37.5581	6	ENSG00000241839.10_64841915_64868002_3	0	1.37e-06	0.00647519	PLEKHO2
ENSG00000103274	41.9204	8	ENSG00000103274.11_10743841_10761613_1	8	1.4e-06	0.00662258	NUBP1
ENSG00000135541	71.2656	24	ENSG00000135541.21_135465847_135497737_2	0	1.4e-06	0.00663368	AHI1
ENSG00000147883	39.7306	7	ENSG00000147883.12_22004565_22009305_3	0	1.42e-06	0.00669732	CDKN2B
ENSG00000198743	41.893	8	ENSG00000198743.7_34073578_34103331_1	2	1.42e-06	0.00670157	SLC5A3
ENSG00000165178	53.7192	14	ENSG00000165178.9_75156639_75172044_8	4	1.43e-06	0.00677864	NCF1C
ENSG00000197329	41.8592	8	ENSG00000197329.12_64106923_64144420_2	7	1.44e-06	0.00679998	PELI1
ENSG00000151576	45.9615	10	ENSG00000151576.10_114056297_114082711_1	1	1.46e-06	0.00688634	QTRT2
ENSG00000172977	57.3315	16	ENST00000527544.5	3	1.46e-06	0.00691746	KAT5
ENSG00000011260	71.1448	24	ENSG00000011260.14_51260546_51297936_3	1	1.46e-06	0.0069212	UTP18
ENSG00000005302	43.9115	9	ENST00000649271.1	1	1.47e-06	0.00692409	MSL3
ENSG00000135506	57.3134	16	ENST00000551035.5	8	1.47e-06	0.00696572	OS9
ENSG00000013275	57.3069	16	ENST00000593455.5	8	1.48e-06	0.00698294	PSMC4
ENSG00000116793	66.0523	21	ENSG00000116793.16_113755144_113759476_1	2	1.49e-06	0.00702719	PHTF1
ENSG00000211897	65.9821	21	ENSG00000211897.9_105769102_105775807_1	0	1.53e-06	0.00720805	IGHG3
ENSG00000126756	71.0287	24	ENSG00000126756.12_47651798_47659152_3	6	1.53e-06	0.00720901	UXT
ENSG00000067829	57.1828	16	ENSG00000067829.19_153785767_153794336_6	4	1.55e-06	0.00732277	IDH3G
ENSG00000055163	70.9639	24	ENSG00000055163.20_157266123_157297764_1	2	1.56e-06	0.00737484	CYFIP2
ENSG00000101608	57.1613	16	ENST00000579226.5	6	1.56e-06	0.00738333	MYL12A
ENSG00000123106	65.8931	21	ENSG00000123106.10_28190466_28452636_3	5	1.58e-06	0.00744346	CCDC91
ENSG00000173889	70.9234	24	ENST00000495893.7	7	1.58e-06	0.00748039	PHC3
ENSG00000186566	70.8766	24	ENSG00000186566.13_44405980_44503391_1	3	1.61e-06	0.00760394	GPATCH8
ENSG00000152700	57.074	16	ENST00000439578.5	5	1.62e-06	0.00763403	SAR1B
ENSG00000139626	70.8419	24	ENSG00000139626.16_53191323_53207251_5	7	1.63e-06	0.00769715	ITGB7
ENSG00000119231	70.8252	24	ENST00000323460.10	7	1.64e-06	0.00774219	SENP5
ENSG00000067369	70.8111	24	ENSG00000067369.13_43491076_43493159_2	0	1.65e-06	0.00778052	TP53BP1
ENSG00000174891	70.806	24	ENSG00000174891.13_158110089_158460971_1	7	1.65e-06	0.00779447	RSRC1
ENSG00000110536	70.7488	24	ENST00000426530.2	2	1.68e-06	0.00795227	PTPMT1
ENSG00000116584	56.922	16	ENSG00000116584.20_155946855_155978550_1	6	1.71e-06	0.00809083	ARHGEF2
ENSG00000240849	65.6312	21	ENSG00000240849.11_50127341_50153668_1	4	1.73e-06	0.00818184	TMEM189
ENSG00000100412	56.8797	16	ENSG00000100412.16_41469117_41528974_3	6	1.74e-06	0.00822263	ACO2
ENSG00000100209	26.5221	2	ENSG00000100209.10_28742039_28757213_2	1	1.74e-06	0.00822605	HSCB
ENSG00000047249	41.385	8	ENST00000521335.1	0	1.77e-06	0.00834432	ATP6V1H
ENSG00000159720	70.5515	24	ENST00000565835.5	4	1.8e-06	0.00852079	ATP6V0D1
ENSG00000184205	70.5189	24	ENST00000553557.5	5	1.82e-06	0.00861868	TSPYL2
ENSG00000091732	26.4283	2	ENSG00000091732.17_130048332_130051377_1	1	1.82e-06	0.00862135	ZC3HC1
ENSG00000176018	56.7313	16	ENSG00000176018.13_90521948_90529584_1	5	1.84e-06	0.00870202	LYSMD3
ENSG00000074370	41.2647	8	ENSG00000074370.18_3923870_3942714_1	0	1.86e-06	0.00878852	ATP2A3
ENSG00000186166	56.6724	16	ENST00000334418.6	4	1.88e-06	0.00889977	CCDC84
ENSG00000134375	41.2201	8	ENSG00000134375.11_201955506_201969933_1	8	1.9e-06	0.00895882	TIMM17A
ENSG00000141030	56.6503	16	ENSG00000141030.13_17246837_17281246_7	0	1.9e-06	0.00897535	COPS3
ENSG00000214174	49.2199	12	ENSG00000214174.8_64972457_64975824_1	0	1.91e-06	0.00904535	AMZ2P1
ENSG00000078142	31.9779	4	ENSG00000078142.13_41955254_42049992_1	1	1.93e-06	0.00913404	PIK3C3
ENSG00000166326	70.2891	24	ENSG00000166326.7_35662880_35726876_1	8	1.98e-06	0.00933956	TRIM44
ENSG00000242372	56.5385	16	ENST00000374443.7	3	1.98e-06	0.00936624	EIF6
ENSG00000007168	56.5385	16	ENSG00000007168.13_2593654_2672918_1	6	1.98e-06	0.00936654	PAFAH1B1
ENSG00000119523	41.1078	8	ENST00000238477.5	6	1.99e-06	0.00940293	ALG2
ENSG00000231365	41.0989	8	ENST00000457043.1	2	2e-06	0.00943912	WARS2-AS1
ENSG00000173230	70.2564	24	ENSG00000173230.15_121720598_121749741_1	3	2e-06	0.00944698	GOLGB1
ENSG00000215845	41.0684	8	ENST00000368024.5	6	2.02e-06	0.00956406	TSTD1
ENSG00000198612	41.0675	8	ENSG00000198612.11_237085909_237087516_1	0	2.02e-06	0.00956779	COPS8
ENSG00000205323	40.9865	8	ENST00000546604.5	3	2.1e-06	0.00990712	SARNP
ENSG00000177885	40.9695	8	ENST00000648046.1	7	2.11e-06	0.00997991	GRB2
ENSG00000164209	36.5496	6	ENSG00000164209.17_110739041_110749350_1	0	2.16e-06	0.0101828	SLC25A46
ENSG00000176978	70.0103	24	ENSG00000176978.14_137110546_137114733_6	8	2.18e-06	0.0102943	DPP7
ENSG00000135269	56.2892	16	ENSG00000135269.18_116210561_116257581_3	4	2.18e-06	0.0102999	TES
ENSG00000127184	40.8571	8	ENST00000511472.5	6	2.22e-06	0.0104747	COX7C
ENSG00000069849	40.8361	8	ENSG00000069849.11_141876643_141922366_1	5	2.24e-06	0.0105695	ATP1B3
ENSG00000124783	40.8242	8	ENSG00000124783.14_7303379_7313199_1	7	2.25e-06	0.0106241	SSR1
ENSG00000106028	69.9112	24	ENST00000496622.1	7	2.26e-06	0.010656	SSBP1
ENSG00000069667	40.8075	8	ENST00000558234.1	2	2.26e-06	0.0107006	RORA
ENSG00000153310	56.1758	16	ENST00000519824.6	6	2.28e-06	0.0107548	FAM49B
ENSG00000185088	40.7896	8	ENST00000482846.1	2	2.28e-06	0.0107833	RPS27L
ENSG00000187109	69.8763	24	ENST00000535020.6	5	2.28e-06	0.0107863	NAP1L1
ENSG00000139637	40.782	8	ENST00000548845.5	1	2.29e-06	0.0108187	C12orf10
ENSG00000213782	69.8494	24	ENST00000352940.8	4	2.3e-06	0.0108881	DDX47
ENSG00000112031	59.6703	18	ENST00000482526.1	7	2.31e-06	0.0109285	MTRF1L
ENSG00000123595	40.7498	8	ENST00000618931.2	1	2.32e-06	0.0109696	RAB9A
ENSG00000164951	40.7298	8	ENST00000520728.5	3	2.34e-06	0.0110645	PDP1
ENSG00000048740	56.0684	16	ENSG00000048740.18_11165140_11331357_1	0	2.37e-06	0.0112033	CELF2
ENSG00000156304	59.6018	18	ENSG00000156304.15_31700759_31706396_1	4	2.37e-06	0.0112101	SCAF4
ENSG00000138594	56.0607	16	ENSG00000138594.14_51829653_51864283_1	1	2.38e-06	0.011236	TMOD3
ENSG00000197279	38.5445	7	ENSG00000197279.4_28080286_28089563_5	0	2.39e-06	0.0112788	ZNF165
ENSG00000162517	40.6824	8	ENST00000478502.5	6	2.39e-06	0.011292	PEF1
ENSG00000114902	40.6758	8	ENSG00000114902.14_52706143_52708157_2	6	2.4e-06	0.0113241	SPCS1
ENSG00000184432	56.0219	16	ENSG00000184432.10_139369484_139389643_1	2	2.41e-06	0.0114034	COPB2
ENSG00000160218	54.1856	15	ENST00000422875.5	3	2.45e-06	0.0115558	TRAPPC10
ENSG00000100644	69.6693	24	ENST00000547430.2	2	2.45e-06	0.0115927	HIF1A
ENSG00000112514	55.9579	16	ENST00000482684.5	3	2.47e-06	0.0116843	CUTA
ENSG00000138698	54.1398	15	ENSG00000138698.14_98261469_98380097_1	6	2.49e-06	0.0117611	RAP1GDS1
ENSG00000112343	55.8901	16	ENSG00000112343.11_25962802_25965962_1	8	2.54e-06	0.0119892	TRIM38
ENSG00000119487	54.0507	15	ENST00000394063.5	8	2.58e-06	0.0121716	MAPKAP1
ENSG00000260916	69.509	24	ENST00000568808.5	6	2.59e-06	0.0122575	CCPG1
ENSG00000125741	64.4786	21	ENSG00000125741.4_45552528_45584819_1	0	2.62e-06	0.0123849	OPA3
ENSG00000148154	55.7853	16	ENSG00000148154.10_111897177_111927791_1	6	2.64e-06	0.0124763	UGCG
ENSG00000105926	31.1984	4	ENSG00000105926.15_24573466_24650819_1	1	2.79e-06	0.013178	MPP6
ENSG00000169919	59.1627	18	ENST00000304895.9	6	2.79e-06	0.0131926	GUSB
ENSG00000114942	55.5917	16	ENST00000460760.1	5	2.84e-06	0.0134279	EEF1B2
ENSG00000226599	51.9551	14	ENSG00000226599.1_150599903_150697110_1	0	2.86e-06	0.0135215	ENSG00000226599
ENSG00000121621	33.5799	5	ENST00000526288.1	1	2.89e-06	0.0136382	KIF18A
ENSG00000100908	35.8728	6	ENST00000216799.9	4	2.92e-06	0.0137881	EMC9
ENSG00000105443	55.5047	16	ENSG00000105443.15_48469321_48471891_1	1	2.94e-06	0.0138786	CYTH2
ENSG00000142197	40.2	8	ENST00000399151.3	5	2.94e-06	0.0138925	DOP1B
ENSG00000170006	38.0654	7	ENST00000304385.8	4	2.94e-06	0.0139135	TMEM154
ENSG00000154642	35.789	6	ENST00000284881.9	0	3.03e-06	0.0143145	C21orf91
ENSG00000203880	31.0155	4	ENSG00000203880.12_64255756_64273545_1	3	3.04e-06	0.01436	PCMTD2
ENSG00000144218	51.7987	14	ENSG00000144218.19_100005243_100142575_1	0	3.04e-06	0.0143708	AFF3
ENSG00000105993	40.1184	8	ENST00000262177.9	6	3.05e-06	0.0143878	DNAJB6
ENSG00000177556	40.1179	8	ENSG00000177556.12_151729474_151758631_1	0	3.05e-06	0.0143912	ATOX1
ENSG00000140563	42.1653	9	ENSG00000140563.15_94297787_94314394_1	2	3.07e-06	0.014485	MCTP2
ENSG00000074266	42.1173	9	ENSG00000074266.21_86245234_86252067_1	5	3.13e-06	0.0147804	EED
ENSG00000182473	63.9764	21	ENST00000634349.1	2	3.14e-06	0.014824	EXOC7
ENSG00000138107	40.0213	8	ENSG00000138107.13_102480795_102502712_1	3	3.17e-06	0.0149997	ACTR1A
ENSG00000166405	39.9925	8	ENSG00000166405.15_8139637_8169025_1	6	3.21e-06	0.0151864	RIC3
ENSG00000111605	55.235	16	ENSG00000111605.18_69239572_69266042_1	7	3.25e-06	0.0153727	CPSF6
ENSG00000136518	51.5975	14	ENST00000491202.5	3	3.29e-06	0.0155412	ACTL6A
ENSG00000111711	55.2	16	ENST00000545113.1	7	3.3e-06	0.0155777	GOLT1B
ENSG00000139433	55.1603	16	ENSG00000139433.10_109850945_109880390_1	7	3.35e-06	0.0158135	GLTP
ENSG00000165943	39.8814	8	ENST00000556883.1	0	3.37e-06	0.0159272	MOAP1
ENSG00000023734	39.8496	8	ENST00000541731.1	3	3.42e-06	0.016146	STRAP
ENSG00000144895	55.0931	16	ENSG00000144895.12_150552354_150560492_1	4	3.43e-06	0.0162212	EIF2A
ENSG00000172175	51.4845	14	ENSG00000172175.15_58671465_58702238_1	4	3.44e-06	0.0162389	MALT1
ENSG00000125375	37.6948	7	ENST00000554438.6	2	3.46e-06	0.0163627	DMAC2L
ENSG00000057663	55.0689	16	ENSG00000057663.16_106185942_106325747_3	5	3.46e-06	0.0163699	ATG5
ENSG00000134255	53.2556	15	ENST00000476865.5	7	3.5e-06	0.0165203	CEPT1
ENSG00000162885	30.7153	4	ENST00000494378.1	3	3.5e-06	0.0165342	B3GALNT2
ENSG00000148187	25.1258	2	ENST00000344641.8	3	3.5e-06	0.0165353	MRRF
ENSG00000028116	53.2291	15	ENSG00000028116.17_58086426_58091714_1	3	3.53e-06	0.0166885	VRK2
ENSG00000204427	51.4082	14	ENST00000495769.5	0	3.54e-06	0.0167281	ABHD16A
ENSG00000114439	55.01	16	ENSG00000114439.19_107772723_107805866_1	2	3.54e-06	0.016739	BBX
ENSG00000124228	54.9736	16	ENSG00000124228.14_49219432_49243950_4	8	3.59e-06	0.0169709	DDX27
ENSG00000142166	68.5417	24	ENSG00000142166.13_33324973_33344173_1	5	3.63e-06	0.017142	IFNAR1
ENSG00000143569	68.5239	24	ENSG00000143569.19_154220947_154263505_5	7	3.65e-06	0.0172476	UBAP2L
ENSG00000197956	54.8821	16	ENST00000496817.5	2	3.72e-06	0.0175688	S100A6
ENSG00000254709	39.6157	8	ENST00000531372.1	2	3.78e-06	0.0178479	IGLL5
ENSG00000181924	39.6096	8	ENST00000545127.1	7	3.79e-06	0.0178944	COA4
ENSG00000101265	68.4027	24	ENST00000379376.2	6	3.81e-06	0.0179857	RASSF2
ENSG00000166501	68.3936	24	ENST00000643927.1	7	3.82e-06	0.0180422	PRKCB
ENSG00000171222	39.5775	8	ENSG00000171222.10_35954386_35955368_1	6	3.84e-06	0.0181422	SCAND1
ENSG00000197696	39.5628	8	ENST00000394588.3	8	3.86e-06	0.018257	NMB
ENSG00000120690	68.3558	24	ENSG00000120690.16_40943852_41019316_1	7	3.87e-06	0.0182789	ELF1
ENSG00000186810	41.6111	9	ENST00000373691.4	3	3.87e-06	0.0182885	CXCR3
ENSG00000171202	37.426	7	ENST00000528105.5	3	3.89e-06	0.0184026	TMEM126A
ENSG00000118620	54.7303	16	ENSG00000118620.13_21020657_21058460_3	0	3.94e-06	0.0186058	ZNF430
ENSG00000116221	39.4864	8	ENSG00000116221.15_54200196_54218383_1	7	3.99e-06	0.0188634	MRPL37
ENSG00000087502	39.4783	8	ENSG00000087502.18_29342023_29381150_1	0	4.01e-06	0.0189293	ERGIC2
ENSG00000103018	39.4597	8	ENST00000514123.5	5	4.04e-06	0.0190804	CYB5B
ENSG00000139291	47.3573	12	ENSG00000139291.14_71686496_71704060_3	7	4.04e-06	0.0190995	TMEM19
ENSG00000121210	63.2497	21	ENSG00000121210.16_153466360_153475424_1	6	4.07e-06	0.0192099	TMEM131L
ENSG00000188735	68.2026	24	ENSG00000188735.13_121780487_121793688_1	4	4.08e-06	0.0192713	TMEM120B
ENSG00000086619	54.6321	16	ENSG00000086619.14_236236092_236281958_2	1	4.09e-06	0.0193085	ERO1B
ENSG00000104870	54.6112	16	ENST00000221466.10	2	4.12e-06	0.0194617	FCGRT
ENSG00000122557	68.1595	24	ENST00000396081.5	6	4.14e-06	0.0195601	HERPUD2
ENSG00000136527	54.5861	16	ENST00000342294.4	8	4.16e-06	0.0196468	TRA2B
ENSG00000204178	68.1242	24	ENSG00000204178.11_25430897_25448487_1	8	4.19e-06	0.0197999	MACO1
ENSG00000114125	54.5508	16	ENST00000393000.3	4	4.21e-06	0.01991	RNF7
ENSG00000224610	63.1214	21	ENSG00000224610.1_39213790_39299786_2	7	4.26e-06	0.0201067	ENSG00000224610
ENSG00000100147	50.9301	14	ENSG00000100147.13_41800679_41826299_4	8	4.26e-06	0.0201378	CCDC134
ENSG00000167881	54.515	16	ENSG00000167881.15_76039104_76072507_4	0	4.27e-06	0.020181	SRP68
ENSG00000145782	54.5038	16	ENSG00000145782.13_115835090_115841565_1	1	4.29e-06	0.0202666	ATG12
ENSG00000113068	68.0509	24	ENSG00000113068.10_140281258_140300584_1	6	4.3e-06	0.0203066	PFDN1
ENSG00000167748	54.4969	16	ENSG00000167748.11_50819146_50820898_1	0	4.3e-06	0.0203195	KLK1
ENSG00000101182	39.3025	8	ENST00000370858.3	0	4.32e-06	0.0204078	PSMA7
ENSG00000141741	54.4762	16	ENST00000577810.1	6	4.33e-06	0.0204789	MIEN1
ENSG00000243716	63.0478	21	ENSG00000243716.10_22513760_22535077_1	2	4.37e-06	0.0206394	NPIPB5
ENSG00000173812	39.2702	8	ENST00000310837.8	6	4.38e-06	0.0206918	EIF1
ENSG00000213551	39.2469	8	ENSG00000213551.7_73242559_73247318_1	5	4.42e-06	0.0208991	DNAJC9
ENSG00000100353	54.3967	16	ENSG00000100353.18_36510855_36529166_2	4	4.47e-06	0.0211014	EIF3D
ENSG00000166004	34.912	6	ENSG00000166004.15_93661682_93668858_1	0	4.48e-06	0.0211771	CEP295
ENSG00000141627	57.8627	18	ENSG00000141627.13_49389851_49460723_1	5	4.51e-06	0.0213141	DYM
ENSG00000136819	54.351	16	ENSG00000136819.15_129827290_129835275_1	6	4.54e-06	0.0214683	C9orf78
ENSG00000137509	54.3253	16	ENSG00000137509.11_82824368_82900832_1	7	4.59e-06	0.0216774	PRCP
ENSG00000069329	39.1581	8	ENSG00000069329.18_46679038_46689178_3	4	4.59e-06	0.0217081	VPS35
ENSG00000092330	67.8084	24	ENSG00000092330.18_24239643_24242613_4	7	4.67e-06	0.0220752	TINF2
ENSG00000242086	67.7881	24	ENSG00000242086.8_195658062_195679519_1	2	4.7e-06	0.0222297	MUC20-OT1
ENSG00000137073	62.8146	21	ENSG00000137073.22_33956496_34048890_1	1	4.75e-06	0.022422	UBAP2
ENSG00000130414	36.9656	7	ENST00000485344.6	0	4.76e-06	0.0224984	NDUFA10
ENSG00000082258	52.4259	15	ENST00000475094.1	0	4.8e-06	0.0226899	CCNT2
ENSG00000160932	39.0468	8	ENST00000429120.6	6	4.82e-06	0.0227652	LY6E
ENSG00000140379	36.9212	7	ENST00000335661.6	0	4.85e-06	0.0229383	BCL2A1
ENSG00000283549	34.7271	6	ENSG00000283549.1_7640757_7802393_3	8	4.87e-06	0.0229977	ENSG00000283549
ENSG00000125445	54.1506	16	ENST00000577767.1	8	4.9e-06	0.0231517	MRPS7
ENSG00000169288	39.0041	8	ENSG00000169288.18_77862540_77883296_1	6	4.91e-06	0.0231845	MRPL1
ENSG00000196072	54.1419	16	ENSG00000196072.12_100285243_100286673_1	1	4.92e-06	0.0232273	BLOC1S2
ENSG00000182141	29.99	4	ENSG00000182141.10_21327700_21329382_1	0	4.92e-06	0.0232345	ZNF708
ENSG00000261740	34.6865	6	ENSG00000261740.6_29453593_29454347_1	6	4.96e-06	0.0234175	BOLA2-SMG1P6
ENSG00000145817	67.5787	24	ENST00000519064.5	7	5.06e-06	0.0238892	YIPF5
ENSG00000158796	54.0615	16	ENST00000545495.5	3	5.07e-06	0.0239413	DEDD
ENSG00000159788	62.5719	21	ENSG00000159788.19_3414070_3428680_1	8	5.17e-06	0.0244374	RGS12
ENSG00000184203	38.8392	8	ENST00000462906.1	8	5.26e-06	0.0248761	PPP1R2
ENSG00000117450	38.8297	8	ENST00000262746.5	2	5.29e-06	0.0249767	PRDX1
ENSG00000023041	53.9221	16	ENSG00000023041.11_112441887_112446917_1	2	5.34e-06	0.0252295	ZDHHC6
ENSG00000232956	38.7701	8	ENST00000579383.5	3	5.42e-06	0.0256204	SNHG15
ENSG00000092148	67.3729	24	ENSG00000092148.13_31177890_31207494_1	6	5.43e-06	0.0256382	HECTD1
ENSG00000197601	57.3544	18	ENSG00000197601.13_13668711_13712822_1	5	5.44e-06	0.0256859	FAR1
ENSG00000057608	38.7592	8	ENST00000380181.7	6	5.45e-06	0.0257399	GDI2
ENSG00000108433	50.2868	14	ENST00000415811.7	2	5.47e-06	0.0258297	GOSR2
ENSG00000147168	53.8565	16	ENST00000374188.7	6	5.47e-06	0.0258601	IL2RG
ENSG00000197535	57.3275	18	ENSG00000197535.14_52397008_52528880_1	4	5.49e-06	0.0259401	MYO5A
ENSG00000187239	38.7356	8	ENSG00000187239.17_129923747_129958553_1	0	5.5e-06	0.0260006	FNBP1
ENSG00000198898	67.3168	24	ENST00000461878.5	2	5.53e-06	0.0261373	CAPZA2
ENSG00000113240	67.2924	24	ENST00000520957.1	6	5.58e-06	0.0263562	CLK4
ENSG00000115020	67.2742	24	ENSG00000115020.17_208312237_208335860_1	7	5.61e-06	0.0265216	PIKFYVE
ENSG00000120306	53.7666	16	ENST00000644078.1	8	5.66e-06	0.0267479	CYSTM1
ENSG00000168961	53.7388	16	ENST00000395473.7	0	5.72e-06	0.0270289	LGALS9
ENSG00000151883	46.4785	12	ENST00000505554.5	6	5.74e-06	0.0271093	PARP8
ENSG00000130779	62.276	21	ENSG00000130779.20_122340077_122422612_1	8	5.74e-06	0.0271365	CLIP1
ENSG00000143947	38.6238	8	ENST00000404735.1	6	5.77e-06	0.0272714	RPS27A
ENSG00000138614	34.3314	6	ENST00000652388.1	4	5.81e-06	0.0274294	INTS14
ENSG00000153207	50.1204	14	ENSG00000153207.15_246907564_246931967_1	5	5.83e-06	0.027543	AHCTF1
ENSG00000166266	62.2243	21	ENST00000526303.1	6	5.85e-06	0.0276376	CUL5
ENSG00000117614	53.6694	16	ENST00000354361.3	3	5.87e-06	0.0277428	SYF2
ENSG00000123607	42.5892	10	ENSG00000123607.15_165917373_165953776_1	0	5.89e-06	0.0278229	TTC21B
ENSG00000104312	38.5699	8	ENST00000220751.5	6	5.91e-06	0.0279053	RIPK2
ENSG00000081721	53.6458	16	ENSG00000081721.12_161749805_161757238_2	7	5.92e-06	0.0279893	DUSP12
ENSG00000225190	57.1198	18	ENST00000580404.5	6	5.92e-06	0.027991	PLEKHM1
ENSG00000135250	53.6415	16	ENSG00000135250.17_105143286_105388921_1	0	5.93e-06	0.0280347	SRPK2
ENSG00000111707	53.5946	16	ENST00000543473.2	7	6.04e-06	0.0285327	SUDS3
ENSG00000124226	53.5678	16	ENST00000624620.1	5	6.1e-06	0.0288205	RNF114
ENSG00000100365	38.4936	8	ENST00000397147.7	3	6.1e-06	0.0288276	NCF4
ENSG00000106993	53.4965	16	ENSG00000106993.12_4679569_4702739_1	1	6.26e-06	0.0296016	CDC37L1
ENSG00000160991	38.4205	8	ENST00000403646.7	8	6.29e-06	0.0297407	ORAI2
ENSG00000182196	66.901	24	ENST00000315580.9	6	6.38e-06	0.0301382	ARL6IP4
ENSG00000116663	34.1122	6	ENSG00000116663.11_11664314_11674050_1	2	6.4e-06	0.0302402	FBXO6
ENSG00000171552	66.8796	24	ENST00000376062.6	1	6.43e-06	0.0303593	BCL2L1
ENSG00000093144	29.4183	4	ENSG00000093144.19_127314465_127343361_3	3	6.43e-06	0.0303707	ECHDC1
ENSG00000177542	23.9095	2	ENST00000320230.9	3	6.43e-06	0.0303754	SLC25A22
ENSG00000133316	53.4169	16	ENSG00000133316.15_62832912_62839558_1	7	6.45e-06	0.0304994	WDR74
ENSG00000143093	29.4011	4	ENSG00000143093.15_110034626_110048951_1	1	6.48e-06	0.0306164	STRIP1
ENSG00000169220	36.2577	7	ENSG00000169220.18_177357924_177372596_4	1	6.48e-06	0.0306234	RGS14
ENSG00000102158	66.8438	24	ENSG00000102158.19_77826364_77895425_5	0	6.5e-06	0.0307339	MAGT1
ENSG00000160255	26.7933	3	ENST00000397850.6	2	6.5e-06	0.0307358	ITGB2
ENSG00000104450	61.8641	21	ENSG00000104450.12_100158035_100165973_1	3	6.64e-06	0.0313871	SPAG1
ENSG00000119812	49.7628	14	ENSG00000119812.19_33588335_33599291_2	7	6.69e-06	0.0316139	FAM98A
ENSG00000241258	66.7407	24	ENST00000338592.5	1	6.74e-06	0.0318363	CRCP
ENSG00000196189	56.7458	18	ENSG00000196189.13_156154564_156159048_1	7	6.79e-06	0.0320915	SEMA4A
ENSG00000155957	66.7014	24	ENSG00000155957.17_66137829_66169992_1	4	6.83e-06	0.0322665	TMBIM4
ENSG00000179335	66.6795	24	ENST00000345005.8	0	6.88e-06	0.0325088	CLK3
ENSG00000215039	33.9288	6	ENSG00000215039.7_6444987_6451718_4	2	6.94e-06	0.0328095	CD27-AS1
ENSG00000142039	53.1621	16	ENSG00000142039.4_41310172_41317728_1	7	7.1e-06	0.0335534	CCDC97
ENSG00000112697	53.158	16	ENSG00000112697.17_75255717_75284786_1	6	7.11e-06	0.0336046	TMEM30A
ENSG00000153774	53.1384	16	ENST00000566901.5	7	7.16e-06	0.0338516	CFDP1
ENSG00000133731	66.4981	24	ENSG00000133731.10_81678172_81695633_1	1	7.32e-06	0.034586	IMPA1
ENSG00000113580	53.0373	16	ENSG00000113580.15_143398349_143403329_1	1	7.44e-06	0.0351572	NR3C1
ENSG00000257621	66.4417	24	ENST00000555275.5	1	7.46e-06	0.0352573	PSMA3-AS1
ENSG00000125870	53.0264	16	ENST00000377943.9	6	7.47e-06	0.0353004	SNRPB2
ENSG00000011638	37.996	8	ENST00000261388.7	0	7.54e-06	0.0356321	TMEM159
ENSG00000196998	52.9938	16	ENSG00000196998.19_49074442_49080097_1	6	7.56e-06	0.0357333	WDR45
ENSG00000095787	52.9891	16	ENSG00000095787.23_28532784_28583568_1	1	7.58e-06	0.0357962	WAC
ENSG00000081791	33.7192	6	ENSG00000081791.9_141923855_141935483_1	0	7.62e-06	0.0360122	DELE1
ENSG00000134371	37.9661	8	ENST00000367435.4	3	7.64e-06	0.0360873	CDC73
ENSG00000137185	33.7088	6	ENST00000252207.9	2	7.66e-06	0.0361781	ZSCAN9
ENSG00000147140	37.9591	8	ENST00000373841.5	5	7.66e-06	0.036196	NONO
ENSG00000025293	52.9569	16	ENSG00000025293.17_35940946_35950370_1	6	7.67e-06	0.0362303	PHF20
ENSG00000129197	45.7455	12	ENST00000381209.7	6	7.67e-06	0.0362633	RPAIN
ENSG00000143156	37.9123	8	ENST00000367811.8	0	7.81e-06	0.0369237	NME7
ENSG00000173039	52.8716	16	ENSG00000173039.19_65653602_65662918_1	0	7.92e-06	0.0374037	RELA
ENSG00000187049	49.3044	14	ENST00000541473.1	8	7.98e-06	0.0377078	TMEM216
ENSG00000119650	31.3484	5	ENSG00000119650.12_75985780_76083746_9	7	7.99e-06	0.0377738	IFT43
ENSG00000165283	37.8412	8	ENSG00000165283.16_35099896_35103438_1	8	8.05e-06	0.0380569	STOML2
ENSG00000143252	52.8092	16	ENST00000432287.6	0	8.1e-06	0.038286	SDHC
ENSG00000251474	37.8096	8	ENSG00000251474.6_129387958_129399419_1	8	8.16e-06	0.0385711	RPL32P3
ENSG00000196531	52.7729	16	ENST00000552540.5	6	8.21e-06	0.0388077	NACA
ENSG00000102760	37.7683	8	ENSG00000102760.13_41465556_41470871_1	6	8.31e-06	0.0392545	RGCC
ENSG00000159128	49.1993	14	ENSG00000159128.14_33403466_33435902_1	4	8.31e-06	0.0392612	IFNGR2
ENSG00000115649	52.7203	16	ENSG00000115649.16_219173642_219176925_1	6	8.38e-06	0.0395777	CNPPD1
ENSG00000198258	37.6938	8	ENST00000358666.7	8	8.57e-06	0.0405162	UBL5
ENSG00000140968	66.0237	24	ENSG00000140968.11_85899163_85922606_1	2	8.6e-06	0.0406525	IRF8
ENSG00000002586	37.666	8	ENST00000611428.5_PAR_Y	6	8.68e-06	0.0409979	CD99
ENSG00000055211	52.6206	16	ENSG00000055211.14_149566375_149573329_1	8	8.69e-06	0.041078	GINM1
ENSG00000174780	52.5862	16	ENST00000504757.2	0	8.81e-06	0.0416088	SRP72
ENSG00000198604	65.9277	24	ENSG00000198604.11_34810628_34875360_1	8	8.89e-06	0.0420006	BAZ1A
ENSG00000109111	48.9942	14	ENSG00000109111.15_28700494_28702236_1	8	8.99e-06	0.0424749	SUPT6H
ENSG00000136108	50.7743	15	ENSG00000136108.15_52455324_52461298_1	0	8.99e-06	0.0424883	CKAP2
ENSG00000118873	41.5364	10	ENSG00000118873.16_220150452_220190454_1	4	9.07e-06	0.0428331	RAB3GAP2
ENSG00000104131	52.4824	16	ENSG00000104131.13_44537183_44538683_1	1	9.15e-06	0.0432514	EIF3J
ENSG00000124333	37.5373	8	ENST00000488344.6	1	9.16e-06	0.0433008	VAMP7
ENSG00000197894	37.4909	8	ENST00000508511.5	4	9.35e-06	0.0441617	ADH5
ENSG00000119004	52.4009	16	ENST00000449301.5	1	9.44e-06	0.0445849	CYP20A1
ENSG00000136279	65.7327	24	ENST00000448521.5	1	9.5e-06	0.0448769	DBNL
ENSG00000132819	52.3737	16	ENSG00000132819.17_57392654_57409333_2	1	9.53e-06	0.0450383	RBM38
ENSG00000134759	65.7173	24	ENSG00000134759.14_36129924_36165289_2	2	9.55e-06	0.0451129	ELP2
ENSG00000084733	65.7096	24	ENSG00000084733.11_26034107_26160001_1	5	9.57e-06	0.045231	RAB10
ENSG00000137409	52.3544	16	ENSG00000137409.19_36968141_36986142_7	6	9.6e-06	0.0453639	MTCH1
ENSG00000068308	33.1433	6	ENSG00000068308.13_48934321_48935022_1	2	9.84e-06	0.0464966	OTUD5
ENSG00000106009	41.3243	10	ENSG00000106009.16_2546834_2555694_1	0	9.89e-06	0.0467098	BRAT1
ENSG00000206503	37.3569	8	ENST00000396634.5	6	9.89e-06	0.0467459	HLA-A
ENSG00000149357	37.3553	8	ENST00000538404.1	2	9.9e-06	0.0467781	LAMTOR1
ENSG00000113048	60.7047	21	ENSG00000113048.16_72292204_72298247_1	5	9.98e-06	0.0471777	MRPS27
ENSG00000160679	52.2337	16	ENSG00000160679.13_153634075_153638272_1	8	1e-05	0.0474487	CHTOP
ENSG00000162959	41.2738	10	ENSG00000162959.13_31930812_32010592_1	7	1.01e-05	0.0476841	MEMO1
ENSG00000104921	60.6619	21	ENSG00000104921.15_7688774_7702131_2	1	1.01e-05	0.0478903	FCER2
ENSG00000136738	52.1898	16	ENSG00000136738.15_17644208_17693290_1	7	1.02e-05	0.04823	STAM
ENSG00000010404	52.1766	16	ENST00000428056.6	3	1.03e-05	0.0484674	IDS
ENSG00000135604	37.226	8	ENSG00000135604.10_144150517_144188368_1	1	1.05e-05	0.0494146	STX11
ENSG00000058262	52.1204	16	ENSG00000058262.10_128052437_128057870_1	1	1.05e-05	0.049492	SEC61A1
ENSG00000135049	52.1112	16	ENSG00000135049.15_85654381_85741926_3	3	1.05e-05	0.049662	AGTPBP1
ENSG00000096746	65.433	24	ENST00000265866.11	7	1.05e-05	0.0496783	HNRNPH3
ENSG00000113456	41.1659	10	ENSG00000113456.19_34915716_34919107_1	4	1.05e-05	0.0498298	RAD1
ENSG00000134308	37.1768	8	ENSG00000134308.14_9628984_9630997_1	1	1.07e-05	0.0504561	YWHAQ
ENSG00000165609	44.9052	12	ENSG00000165609.13_12165330_12195891_1	6	1.07e-05	0.0505464	NUDT5
ENSG00000163655	35.0914	7	ENSG00000163655.16_155870650_155914547_1	5	1.08e-05	0.0507972	GMPS
ENSG00000070831	52.0075	16	ENST00000344548.7	3	1.09e-05	0.0516135	CDC42
ENSG00000196110	28.2835	4	ENSG00000196110.8_9301890_9309713_2	2	1.09e-05	0.0516301	ZNF699
ENSG00000204516	28.2601	4	ENST00000538442.5	1	1.1e-05	0.0521971	MICB
ENSG00000173273	44.8093	12	ENSG00000173273.16_9555912_9616307_1	6	1.11e-05	0.0524927	TNKS
ENSG00000169490	48.4373	14	ENSG00000169490.17_38990805_38996498_2	3	1.11e-05	0.0525663	TM2D2
ENSG00000154001	60.3947	21	ENSG00000154001.14_63539078_63543298_1	2	1.11e-05	0.0525821	PPP2R5E
ENSG00000010810	65.2307	24	ENSG00000010810.17_111673623_111699587_1	7	1.13e-05	0.0532	FYN
ENSG00000103479	60.3608	21	ENST00000262133.11	0	1.13e-05	0.0532069	RBL2
ENSG00000182774	37.0465	8	ENSG00000182774.13_82536756_82540457_1	5	1.13e-05	0.0533186	RPS17
ENSG00000143164	22.7723	2	ENSG00000143164.15_167936708_168063670_1	1	1.14e-05	0.0536376	DCAF6
ENSG00000113194	51.8988	16	ENSG00000113194.13_176448385_176507035_3	1	1.14e-05	0.0537409	FAF2
ENSG00000142867	51.8876	16	ENST00000649060.1	2	1.14e-05	0.0539641	BCL10
ENSG00000180992	37.0056	8	ENSG00000180992.7_44113694_44127452_1	6	1.15e-05	0.0542507	MRPL14
ENSG00000073417	44.7203	12	ENSG00000073417.15_84982093_85065502_1	2	1.15e-05	0.0543658	PDE8A
ENSG00000267519	65.1653	24	ENSG00000267519.6_13834516_13836359_2	6	1.15e-05	0.0543888	ENSG00000267519
ENSG00000168710	30.5345	5	ENST00000369799.10	3	1.16e-05	0.0546844	AHCYL1
ENSG00000183475	48.327	14	ENST00000561192.1	4	1.16e-05	0.054829	ASB7
ENSG00000112305	55.2473	18	ENST00000370455.8	0	1.17e-05	0.0553265	SMAP1
ENSG00000125826	51.8171	16	ENST00000353660.7	3	1.17e-05	0.055396	RBCK1
ENSG00000060982	44.6682	12	ENSG00000060982.15_24816265_24949340_1	2	1.17e-05	0.0554937	BCAT1
ENSG00000116473	51.7789	16	ENSG00000116473.14_111619783_111713113_1	5	1.19e-05	0.0561862	RAP1A
ENSG00000114416	65.0398	24	ENSG00000114416.18_180912482_180953840_1	8	1.2e-05	0.0567452	FXR1
ENSG00000176095	48.2207	14	ENSG00000176095.12_49732427_49786542_1	6	1.21e-05	0.0570994	IP6K1
ENSG00000211899	36.8434	8	ENSG00000211899.10_105854220_106762588_1	3	1.23e-05	0.0581063	IGHM
ENSG00000088448	64.8977	24	ENST00000310847.8	5	1.26e-05	0.0595348	ANKRD10
ENSG00000061936	64.8873	24	ENSG00000061936.9_131711090_131778196_1	7	1.26e-05	0.0597447	SFSWAP
ENSG00000011600	36.7682	8	ENST00000424586.7	0	1.27e-05	0.0599861	TYROBP
ENSG00000117151	32.5638	6	ENST00000477677.5	0	1.27e-05	0.0601002	CTBS
ENSG00000139180	36.7423	8	ENSG00000139180.11_4649114_4683204_1	5	1.28e-05	0.0606468	NDUFA9
ENSG00000147533	51.5729	16	ENSG00000147533.17_41490582_41491691_1	3	1.28e-05	0.0606484	GOLGA7
ENSG00000151746	54.9887	18	ENSG00000151746.14_32106835_32294103_1	3	1.29e-05	0.0607468	BICD1
ENSG00000186298	64.7617	24	ENST00000550991.5	4	1.32e-05	0.0623302	PPP1CC
ENSG00000132386	64.7554	24	ENSG00000132386.11_1762829_1777565_1	5	1.32e-05	0.0624629	SERPINF1
ENSG00000221983	36.6356	8	ENST00000442744.7	6	1.34e-05	0.0634446	UBA52
ENSG00000105197	51.4303	16	ENST00000601358.5	1	1.35e-05	0.0639379	TIMM50
ENSG00000116539	47.9164	14	ENSG00000116539.13_155480731_155562418_1	1	1.36e-05	0.0641232	ASH1L
ENSG00000135046	36.6095	8	ENSG00000135046.14_73151865_73170393_1	0	1.36e-05	0.0641507	ANXA1
ENSG00000084070	51.4096	16	ENSG00000084070.12_40373727_40409784_1	2	1.36e-05	0.0644292	SMAP2
ENSG00000241685	64.6505	24	ENSG00000241685.10_99325898_99366262_2	4	1.37e-05	0.064711	ARPC1A
ENSG00000185515	30.1615	5	ENST00000330045.11	8	1.37e-05	0.0647686	BRCC3
ENSG00000286177	32.3874	6	ENSG00000286177.1_41263245_41309852_1	0	1.38e-05	0.0649744	ENSG00000286177
ENSG00000146457	64.6251	24	ENST00000358372.8	5	1.38e-05	0.0652664	WTAP
ENSG00000117859	32.3719	6	ENSG00000117859.19_51617092_51654030_1	5	1.38e-05	0.0654217	OSBPL9
ENSG00000157483	64.6141	24	ENSG00000157483.9_59174148_59372871_1	8	1.39e-05	0.065508	MYO1E
ENSG00000162368	36.5331	8	ENST00000371871.8	4	1.4e-05	0.0662558	CMPK1
ENSG00000005206	32.3398	6	ENST00000618220.4	8	1.4e-05	0.066355	SPPL2B
ENSG00000155926	51.3247	16	ENSG00000155926.14_133036728_133075022_1	6	1.41e-05	0.0664859	SLA
ENSG00000111684	64.5532	24	ENSG00000111684.11_6980022_7018476_1	5	1.42e-05	0.0668669	LPCAT3
ENSG00000184428	51.3074	16	ENSG00000184428.13_143309356_143334866_3	5	1.42e-05	0.0669146	TOP1MT
ENSG00000008283	36.4981	8	ENSG00000008283.16_63433145_63446294_3	4	1.42e-05	0.0672415	CYB561
ENSG00000141504	32.2787	6	ENST00000573566.1	0	1.44e-05	0.0681725	SAT2
ENSG00000002822	64.4746	24	ENSG00000002822.15_1924700_1940549_1	4	1.45e-05	0.0686593	MAD1L1
ENSG00000180776	51.1975	16	ENSG00000180776.15_21372573_21375245_1	4	1.47e-05	0.069689	ZDHHC20
ENSG00000197982	51.1643	16	ENST00000373042.5	7	1.49e-05	0.0705503	C1orf122
ENSG00000133703	36.3702	8	ENSG00000133703.12_25209881_25250929_1	7	1.5e-05	0.070975	KRAS
ENSG00000170445	36.3422	8	ENSG00000170445.15_140688594_140691341_1	1	1.52e-05	0.0718172	HARS1
ENSG00000114857	51.0981	16	ENSG00000114857.18_42600686_42627322_2	2	1.53e-05	0.0722966	NKTR
ENSG00000117748	36.3198	8	ENSG00000117748.10_27891524_27914575_1	2	1.53e-05	0.0725013	RPA2
ENSG00000006530	27.5541	4	ENSG00000006530.18_141551395_141556561_1	6	1.54e-05	0.0725584	AGK
ENSG00000025796	51.0478	16	ENSG00000025796.14_107870765_107893593_1	2	1.56e-05	0.0736531	SEC63
ENSG00000169062	64.2306	24	ENST00000475218.2	6	1.58e-05	0.0745285	UPF3A
ENSG00000061794	36.2535	8	ENST00000538315.5	3	1.58e-05	0.074557	MRPS35
ENSG00000234127	51.0081	16	ENSG00000234127.9_30184455_30213365_8	6	1.58e-05	0.074741	TRIM26
ENSG00000146192	59.3765	21	ENST00000489356.1	8	1.59e-05	0.0749569	FGD2
ENSG00000143793	43.8858	12	ENSG00000143793.13_228101413_228103441_6	3	1.6e-05	0.0754622	C1orf35
ENSG00000225663	47.4874	14	ENST00000573478.5	6	1.6e-05	0.075491	MCRIP1
ENSG00000111642	50.98	16	ENSG00000111642.15_6600535_6607413_1	5	1.6e-05	0.0755221	CHD4
ENSG00000007255	34.1113	7	ENST00000585934.1	8	1.64e-05	0.0775737	TRAPPC6A
ENSG00000204590	36.1595	8	ENSG00000204590.12_30549826_30556256_1	5	1.64e-05	0.0775751	GNL1
ENSG00000135316	64.0925	24	ENST00000355238.10	5	1.65e-05	0.0780653	SYNCRIP
ENSG00000100129	64.0833	24	ENST00000482600.5	8	1.66e-05	0.0783059	EIF3L
ENSG00000196418	34.0709	7	ENST00000543802.2	4	1.67e-05	0.0789361	ZNF124
ENSG00000131401	63.9899	24	ENSG00000131401.11_50336106_50344767_3	4	1.71e-05	0.0807987	NAPSB
ENSG00000132485	50.7731	16	ENSG00000132485.14_71068798_71081035_1	8	1.73e-05	0.081513	ZRANB2
ENSG00000126432	63.9563	24	ENSG00000126432.14_64318182_64321811_1	2	1.73e-05	0.0817144	PRDX5
ENSG00000104343	50.7493	16	ENSG00000104343.21_73829576_73878854_1	0	1.74e-05	0.0822321	UBE2W
ENSG00000165916	36.0127	8	ENSG00000165916.8_47418769_47426251_2	4	1.75e-05	0.082529	PSMC3
ENSG00000185989	31.837	6	ENSG00000185989.11_114049522_114073829_1	6	1.75e-05	0.0828494	RASA3
ENSG00000172795	59.0657	21	ENSG00000172795.16_112976794_112993653_1	8	1.77e-05	0.0834845	DCP2
ENSG00000124641	29.5885	5	ENSG00000124641.16_41905355_41921119_2	0	1.78e-05	0.0839621	MED20
ENSG00000135127	59.0349	21	ENSG00000135127.11_119990153_119999083_1	6	1.79e-05	0.0843797	BICDL1
ENSG00000118965	29.5554	5	ENSG00000118965.14_19981921_19990122_1	2	1.8e-05	0.0852328	WDR35
ENSG00000125740	35.9256	8	ENST00000353609.8	5	1.81e-05	0.0856133	FOSB
ENSG00000072364	63.7976	24	ENSG00000072364.13_132937659_132963634_1	6	1.82e-05	0.0861761	AFF4
ENSG00000165487	47.1279	14	ENSG00000165487.14_21502292_21604165_1	5	1.83e-05	0.0865248	MICU2
ENSG00000197958	35.8727	8	ENST00000497825.5	2	1.85e-05	0.0875443	RPL12
ENSG00000185485	48.8461	15	ENST00000427415.1	2	1.86e-05	0.0876832	SDHAP1
ENSG00000083223	43.4956	12	ENSG00000083223.18_86351859_86354410_1	3	1.86e-05	0.0879188	TUT7
ENSG00000062716	63.7209	24	ENSG00000062716.13_59707706_59818065_1	1	1.87e-05	0.0884191	VMP1
ENSG00000166986	63.709	24	ENSG00000166986.15_57488091_57499454_1	6	1.88e-05	0.0887703	MARS1
ENSG00000145715	31.6579	6	ENSG00000145715.15_87348799_87363931_1	4	1.9e-05	0.0896594	RASA1
ENSG00000104946	31.6564	6	ENSG00000104946.13_49877702_49888743_6	3	1.9e-05	0.0897194	TBC1D17
ENSG00000183726	50.4729	16	ENSG00000183726.11_25338334_25352515_1	5	1.93e-05	0.0910422	TMEM50A
ENSG00000114861	63.6304	24	ENSG00000114861.21_70956349_70957064_1	2	1.93e-05	0.0911372	FOXP1
ENSG00000112561	35.7687	8	ENST00000373033.6	1	1.94e-05	0.0914626	TFEB
ENSG00000110931	63.6192	24	ENST00000412367.6	6	1.94e-05	0.0914791	CAMKK2
ENSG00000111911	31.6077	6	ENSG00000111911.7_125956770_125979604_2	8	1.94e-05	0.0916624	HINT3
ENSG00000172530	58.7877	21	ENST00000286122.11	0	1.95e-05	0.0919087	BANP
ENSG00000115464	50.4117	16	ENST00000436269.1	0	1.97e-05	0.093117	USP34
ENSG00000205155	35.7146	8	ENSG00000205155.8_35745651_35747004_5	6	1.98e-05	0.0935703	PSENEN
ENSG00000173542	35.7123	8	ENSG00000173542.8_70902384_70960366_2	5	1.98e-05	0.0936622	MOB1B
ENSG00000145012	53.7821	18	ENSG00000145012.13_188154188_188407093_1	0	1.98e-05	0.0937526	LPP
ENSG00000272888	53.7723	18	ENSG00000272888.7_92884052_92898089_1	2	1.99e-05	0.0940817	LINC01578
ENSG00000109919	50.357	16	ENSG00000109919.10_47618704_47642489_3	3	2.01e-05	0.0950086	MTCH2
ENSG00000158850	35.6694	8	ENST00000319769.10	8	2.02e-05	0.0953696	B4GALT3
ENSG00000105879	50.3455	16	ENST00000222597.6	3	2.02e-05	0.0954129	CBLL1
ENSG00000213339	33.6236	7	ENST00000589488.5	1	2.03e-05	0.095705	QTRT1
ENSG00000154262	63.4792	24	ENSG00000154262.13_69110845_69129201_2	5	2.03e-05	0.0958612	ABCA6
ENSG00000164733	63.4754	24	ENST00000530640.6	7	2.03e-05	0.0959835	CTSB
ENSG00000085274	48.6019	15	ENSG00000085274.15_169773405_169775711_2	3	2.03e-05	0.0960485	MYNN
ENSG00000121481	35.6521	8	ENST00000367509.8	7	2.03e-05	0.0960658	RNF2
ENSG00000182004	35.6495	8	ENST00000483099.5	3	2.04e-05	0.0961706	SNRPE
ENSG00000173846	43.2398	12	ENSG00000173846.13_44800377_44805990_8	1	2.06e-05	0.0971594	PLK3
ENSG00000003756	33.5848	7	ENST00000347869.8	5	2.06e-05	0.0973132	RBM5
ENSG00000137814	58.6034	21	ENST00000568876.5	3	2.07e-05	0.0979495	HAUS2
ENSG00000130787	48.5011	15	ENSG00000130787.14_122835481_122851707_3	3	2.11e-05	0.0997239	HIP1R
ENSG00000185495	21.5279	2	ENSG00000185495.10_223992764_224010116_2	3	2.11e-05	0.099928	ENSG00000185495
ENSG00000112110	63.3392	24	ENSG00000112110.10_159790467_159791899_1	3	2.13e-05	0.10045	MRPL18
ENSG00000125347	35.5407	8	ENSG00000125347.14_132483085_132490777_3	2	2.13e-05	0.100672	IRF1
ENSG00000128607	21.5111	2	ENSG00000128607.14_130070534_130131149_1	3	2.13e-05	0.100768	KLHDC10
ENSG00000130816	50.1831	16	ENST00000359526.9	7	2.14e-05	0.101281	DNMT1
ENSG00000047056	43.1044	12	ENSG00000047056.16_1056404_1078232_1	5	2.17e-05	0.102434	WDR37
ENSG00000138495	35.4854	8	ENSG00000138495.6_119663983_119677378_1	2	2.18e-05	0.103041	COX17
ENSG00000173727	43.0821	12	ENSG00000173727.12_65455258_65456610_1	7	2.19e-05	0.103326	ENSG00000173727
ENSG00000129084	50.1083	16	ENSG00000129084.17_14504876_14520359_2	2	2.2e-05	0.1041	PSMA1
ENSG00000256053	39.3165	10	ENST00000458117.5	3	2.23e-05	0.105578	COA8
ENSG00000064313	58.3827	21	ENSG00000064313.12_119793764_119832848_1	2	2.24e-05	0.105695	TAF2
ENSG00000166295	50.0619	16	ENSG00000166295.9_72216029_72233829_3	6	2.24e-05	0.105888	ANAPC16
ENSG00000068354	46.5821	14	ENST00000494495.1	0	2.25e-05	0.106375	TBC1D25
ENSG00000197265	50.047	16	ENSG00000197265.9_30605626_30658236_1	5	2.25e-05	0.106469	GTF2E2
ENSG00000174231	46.5644	14	ENSG00000174231.17_1684054_1684837_1	3	2.27e-05	0.107085	PRPF8
ENSG00000138834	49.9798	16	ENSG00000138834.13_1706220_1730073_1	6	2.31e-05	0.109125	MAPK8IP3
ENSG00000141753	39.2339	10	ENSG00000141753.7_40443907_40457725_1	4	2.31e-05	0.109157	IGFBP4
ENSG00000157601	49.904	16	ENSG00000157601.14_41426178_41459213_1	5	2.37e-05	0.112202	MX1
ENSG00000239306	49.8957	16	ENSG00000239306.4_66619391_66627347_1	2	2.38e-05	0.112544	RBM14
ENSG00000149577	26.6005	4	ENSG00000149577.16_117178743_117183652_1	3	2.39e-05	0.113116	SIDT2
ENSG00000280071	49.8751	16	ENSG00000280071.4_5116341_5121942_1	6	2.4e-05	0.113395	GATD3B
ENSG00000103657	42.8282	12	ENSG00000103657.14_63636274_63658694_1	1	2.41e-05	0.114075	HERC1
ENSG00000275464	49.8575	16	ENSG00000275464.5_5130871_5154658_1	0	2.42e-05	0.114128	ENSG00000275464
ENSG00000128463	35.2379	8	ENST00000249209.8	3	2.42e-05	0.114333	EMC4
ENSG00000114503	49.8494	16	ENST00000463783.1	4	2.42e-05	0.114471	NCBP2
ENSG00000144381	49.7886	16	ENSG00000144381.17_197495490_197499840_2	3	2.48e-05	0.117046	HSPD1
ENSG00000150995	24.0155	3	ENSG00000150995.19_4493348_4630083_1	6	2.48e-05	0.117154	ITPR1
ENSG00000113732	49.7777	16	ENSG00000113732.9_172983816_173034892_2	3	2.49e-05	0.117514	ATP6V0E1
ENSG00000063244	49.7629	16	ENST00000308924.8	5	2.5e-05	0.118153	U2AF2
ENSG00000198825	58.0217	21	ENSG00000198825.15_119704363_119800488_1	8	2.53e-05	0.119674	INPP5F
ENSG00000171475	62.7907	24	ENSG00000171475.14_40219357_40265320_1	8	2.55e-05	0.120581	WIPF2
ENSG00000149273	49.6913	16	ENST00000530721.5	1	2.57e-05	0.121293	RPS3
ENSG00000042429	49.6858	16	ENST00000530819.1	6	2.57e-05	0.121537	MED17
ENSG00000136758	49.6641	16	ENST00000613434.4	5	2.59e-05	0.122507	YME1L1
ENSG00000111252	35.0567	8	ENSG00000111252.11_111449269_111451623_1	6	2.61e-05	0.123369	SH2B3
ENSG00000100647	49.6397	16	ENSG00000100647.8_69611596_69715144_3	6	2.62e-05	0.123603	SUSD6
ENSG00000105223	30.926	6	ENST00000409735.9	8	2.62e-05	0.123735	PLD3
ENSG00000130255	35.024	8	ENST00000394580.2	1	2.65e-05	0.125074	RPL36
ENSG00000141560	35.0177	8	ENSG00000141560.15_82716706_82728013_1	5	2.65e-05	0.125404	FN3KRP
ENSG00000070756	62.6455	24	ENSG00000070756.16_100703285_100722087_2	8	2.68e-05	0.12654	PABPC1
ENSG00000140650	49.5426	16	ENST00000566604.5	3	2.71e-05	0.128075	PMM2
ENSG00000006125	62.5415	24	ENST00000610402.5	6	2.77e-05	0.130987	AP2B1
ENSG00000170348	34.876	8	ENST00000555085.1	8	2.82e-05	0.133084	TMED10
ENSG00000101158	62.4871	24	ENST00000464363.5	6	2.82e-05	0.133371	NELFCD
ENSG00000171421	34.8689	8	ENST00000508987.1	2	2.82e-05	0.133479	MRPL36
ENSG00000133818	57.7007	21	ENST00000256196.9	1	2.83e-05	0.133613	RRAS2
ENSG00000197912	62.4209	24	ENST00000645818.1	6	2.89e-05	0.136328	SPG7
ENSG00000033050	34.817	8	ENSG00000033050.9_151224211_151226958_1	5	2.89e-05	0.136411	ABCF2
ENSG00000205659	23.6951	3	ENSG00000205659.10_74084960_74086682_1	0	2.89e-05	0.136654	LIN52
ENSG00000123297	34.7928	8	ENST00000540550.6	5	2.92e-05	0.137803	TSFM
ENSG00000125354	34.762	8	ENST00000394610.6	4	2.95e-05	0.139592	SEPTIN6
ENSG00000107960	20.8378	2	ENST00000369764.1	0	2.99e-05	0.141101	STN1
ENSG00000111540	62.3019	24	ENSG00000111540.16_55974097_55994706_1	0	3e-05	0.141811	RAB5B
ENSG00000254087	57.4991	21	ENSG00000254087.8_55947675_55952410_1	0	3.03e-05	0.143166	LYN
ENSG00000010671	32.6579	7	ENSG00000010671.15_101355585_101386195_2	2	3.07e-05	0.144855	BTK
ENSG00000163597	34.6574	8	ENST00000653677.1	6	3.09e-05	0.145843	SNHG16
ENSG00000156256	49.1827	16	ENST00000399976.7	1	3.09e-05	0.146063	USP16
ENSG00000151239	49.1545	16	ENST00000552521.5	8	3.12e-05	0.147575	TWF1
ENSG00000092964	47.4288	15	ENSG00000092964.18_26514031_26582058_1	5	3.14e-05	0.148493	DPYSL2
ENSG00000109689	34.6076	8	ENSG00000109689.16_26861603_27002394_1	3	3.15e-05	0.148918	STIM2
ENSG00000241370	34.5792	8	ENST00000428040.6	4	3.19e-05	0.150696	RPP21
ENSG00000138757	49.0596	16	ENSG00000138757.14_75645654_75673114_1	8	3.23e-05	0.152768	G3BP2
ENSG00000198730	49.0406	16	ENSG00000198730.9_10751246_10755115_1	2	3.26e-05	0.153829	CTR9
ENSG00000247982	49.04	16	ENSG00000247982.6_57300365_57307764_7	6	3.26e-05	0.153864	LINC00926
ENSG00000087263	34.5145	8	ENSG00000087263.17_56451562_56470622_1	5	3.28e-05	0.154834	OGFOD1
ENSG00000105171	49.011	16	ENSG00000105171.10_29610989_29615722_1	1	3.29e-05	0.155497	POP4
ENSG00000174718	49.0028	16	ENSG00000174718.12_31959156_31962238_1	0	3.3e-05	0.155965	RESF1
ENSG00000173875	48.9936	16	ENSG00000173875.14_12610958_12629887_2	6	3.31e-05	0.156486	ZNF791
ENSG00000026297	61.9992	24	ENSG00000026297.15_166929516_166956552_7	0	3.32e-05	0.156745	RNASET2
ENSG00000167543	32.4587	7	ENSG00000167543.16_29568701_29573157_5	3	3.34e-05	0.157752	TP53I13
ENSG00000173486	34.4652	8	ENSG00000173486.13_64241003_64244132_1	6	3.35e-05	0.15806	FKBP2
ENSG00000023445	34.4382	8	ENST00000532808.5	6	3.38e-05	0.159855	BIRC3
ENSG00000136100	61.9323	24	ENST00000475375.1	4	3.39e-05	0.160245	VPS36
ENSG00000101444	32.3596	7	ENSG00000101444.13_34280270_34303357_1	2	3.48e-05	0.164577	AHCY
ENSG00000163882	30.2404	6	ENST00000456318.5	5	3.54e-05	0.16717	POLR2H
ENSG00000067606	41.8366	12	ENSG00000067606.17_2115615_2185390_1	5	3.55e-05	0.167647	PRKCZ
ENSG00000275993	48.8027	16	ENSG00000275993.3_6111131_6112655_1	3	3.55e-05	0.167745	SIK1B
ENSG00000089737	48.796	16	ENST00000555054.1	6	3.56e-05	0.168158	DDX24
ENSG00000106244	34.3157	8	ENSG00000106244.13_99395989_99408839_1	7	3.56e-05	0.16825	PDAP1
ENSG00000205571	61.7805	24	ENSG00000205571.13_70049664_70067570_2	2	3.57e-05	0.168479	SMN2
ENSG00000108061	61.7796	24	ENST00000369452.8	2	3.57e-05	0.168528	SHOC2
ENSG00000125482	48.784	16	ENSG00000125482.13_132402148_132406840_2	2	3.57e-05	0.168892	TTF1
ENSG00000158769	48.7533	16	ENSG00000158769.18_160996194_161021143_1	6	3.61e-05	0.170788	F11R
ENSG00000117697	48.7303	16	ENST00000366976.3	4	3.64e-05	0.172223	NSL1
ENSG00000197694	41.7449	12	ENSG00000197694.17_128552587_128578854_1	6	3.68e-05	0.173702	SPTAN1
ENSG00000165949	41.7142	12	ENST00000618863.1	7	3.72e-05	0.175773	IFI27
ENSG00000105369	34.1733	8	ENST00000444740.2	1	3.78e-05	0.178566	CD79A
ENSG00000167797	48.61	16	ENST00000525402.5	5	3.81e-05	0.179917	CDK2AP2
ENSG00000169612	34.1314	8	ENSG00000169612.4_82986210_82990374_1	1	3.85e-05	0.181719	RAMAC
ENSG00000226067	30.0367	6	ENST00000621058.5	6	3.87e-05	0.182771	LINC00623
ENSG00000134996	48.5399	16	ENSG00000134996.12_75088514_75119978_1	7	3.91e-05	0.184561	OSTF1
ENSG00000204217	45.0869	14	ENSG00000204217.15_202376327_202521577_1	2	3.95e-05	0.186586	BMPR2
ENSG00000174106	61.4619	24	ENSG00000174106.3_65169583_65171604_1	2	3.96e-05	0.18712	LEMD3
ENSG00000102189	48.4352	16	ENSG00000102189.17_92819400_92929295_1	8	4.06e-05	0.191703	EEA1
ENSG00000171720	44.9968	14	ENST00000492506.1	1	4.08e-05	0.192977	HDAC3
ENSG00000078618	48.4093	16	ENST00000352171.11	8	4.1e-05	0.193513	NRDC
ENSG00000110660	20.2044	2	ENSG00000110660.15_107800752_107858803_1	5	4.1e-05	0.193679	SLC35F2
ENSG00000170315	48.3687	16	ENST00000535788.1	0	4.16e-05	0.196382	UBB
ENSG00000106052	61.3121	24	ENST00000416801.6	8	4.16e-05	0.196564	TAX1BP1
ENSG00000143198	33.9366	8	ENST00000461308.1	2	4.17e-05	0.197103	MGST3
ENSG00000164221	20.1603	2	ENSG00000164221.13_115276049_115296749_1	1	4.19e-05	0.197988	CCDC112
ENSG00000182809	61.2804	24	ENSG00000182809.10_105474823_105480162_6	6	4.2e-05	0.198623	CRIP2
ENSG00000189046	20.1485	2	ENST00000429722.3	3	4.22e-05	0.199163	ALKBH2
ENSG00000236287	41.3886	12	ENSG00000236287.8_10854619_10858053_4	3	4.22e-05	0.199332	ZBED5
ENSG00000100592	31.8756	7	ENST00000556596.1	3	4.28e-05	0.20237	DAAM1
ENSG00000031823	33.838	8	ENST00000034275.12	7	4.35e-05	0.20538	RANBP3
ENSG00000138101	48.225	16	ENSG00000138101.18_25377243_25673555_2	4	4.38e-05	0.206888	DTNB
ENSG00000188786	48.2055	16	ENSG00000188786.10_37814931_37859596_2	1	4.41e-05	0.20835	MTF1
ENSG00000136807	33.7993	8	ENSG00000136807.14_127786034_127790081_3	2	4.42e-05	0.208716	CDK9
ENSG00000234741	33.7918	8	ENSG00000234741.8_173864016_173867989_1	4	4.43e-05	0.209367	GAS5
ENSG00000165113	48.1855	16	ENST00000376371.7	1	4.44e-05	0.209867	GKAP1
ENSG00000128739	61.0874	24	ENSG00000128739.22_24954986_24978577_4	1	4.48e-05	0.211613	SNRPN
ENSG00000137312	61.0819	24	ENSG00000137312.15_30727830_30742687_3	5	4.49e-05	0.211993	FLOT1
ENSG00000078804	29.6976	6	ENSG00000078804.13_34704344_34708523_1	8	4.49e-05	0.212003	TP53INP2
ENSG00000089280	33.7599	8	ENST00000568685.1	5	4.49e-05	0.212172	FUS
ENSG00000078967	19.9909	2	ENST00000446008.5	0	4.56e-05	0.21549	UBE2D4
ENSG00000100225	61.0265	24	ENST00000425028.5	5	4.57e-05	0.215877	FBXO7
ENSG00000139644	48.0859	16	ENST00000547798.1	6	4.6e-05	0.217568	TMBIM6
ENSG00000196126	33.6914	8	ENSG00000196126.11_32578769_32589848_2	2	4.62e-05	0.21831	HLA-DRB1
ENSG00000141378	31.6785	7	ENST00000409433.2	3	4.66e-05	0.220117	PTRH2
ENSG00000174004	33.6563	8	ENST00000328557.5	4	4.69e-05	0.22153	NRROS
ENSG00000120699	31.6535	7	ENSG00000120699.13_37000786_37003339_1	1	4.71e-05	0.22247	EXOSC8
ENSG00000172466	33.601	8	ENST00000261332.11	8	4.8e-05	0.226687	ZNF24
ENSG00000183624	60.8473	24	ENSG00000183624.14_129278846_129280521_1	6	4.85e-05	0.228932	HMCES
ENSG00000065526	44.5017	14	ENSG00000065526.12_15876269_15912520_1	7	4.91e-05	0.232121	SPEN
ENSG00000124164	46.1706	15	ENSG00000124164.16_58389229_58445552_1	0	4.99e-05	0.236003	VAPB
ENSG00000160087	47.859	16	ENST00000400929.6	8	5e-05	0.236168	UBE2J2
ENSG00000131504	60.7377	24	ENST00000389054.8	6	5.02e-05	0.23729	DIAPH1
ENSG00000167985	29.4274	6	ENST00000542794.5	0	5.05e-05	0.238565	SDHAF2
ENSG00000233927	47.817	16	ENST00000449223.3	2	5.07e-05	0.239782	RPS28
ENSG00000170832	19.7675	2	ENSG00000170832.13_60344973_60392134_1	8	5.1e-05	0.240959	USP32
ENSG00000145907	33.4439	8	ENST00000394123.7	0	5.12e-05	0.242006	G3BP1
ENSG00000143337	47.7737	16	ENSG00000143337.18_179882794_179920077_1	1	5.15e-05	0.243563	TOR1AIP1
ENSG00000147164	29.344	6	ENSG00000147164.12_71058389_71068448_1	0	5.24e-05	0.247409	SNX12
ENSG00000188042	47.7295	16	ENSG00000188042.8_234493041_234495178_1	8	5.24e-05	0.24748	ARL4C
ENSG00000067167	33.3656	8	ENSG00000067167.8_70594306_70608352_1	5	5.29e-05	0.250006	TRAM1
ENSG00000115317	27.1673	5	ENSG00000115317.11_74529990_74533319_2	5	5.29e-05	0.250035	HTRA2
ENSG00000053501	33.3642	8	ENST00000595101.5	1	5.29e-05	0.250155	USE1
ENSG00000083520	40.798	12	ENSG00000083520.15_72775251_72781900_1	5	5.3e-05	0.250238	DIS3
ENSG00000108671	33.3631	8	ENSG00000108671.11_32444505_32480982_2	8	5.3e-05	0.250271	PSMD11
ENSG00000132612	60.5515	24	ENSG00000132612.16_69311350_69325046_2	4	5.34e-05	0.252183	VPS4A
ENSG00000140995	44.2774	14	ENST00000563594.5	1	5.34e-05	0.252333	DEF8
ENSG00000145687	40.7711	12	ENST00000506960.5	2	5.35e-05	0.252837	SSBP2
ENSG00000188229	33.3218	8	ENSG00000188229.6_137241287_137243707_1	2	5.39e-05	0.254602	TUBB4B
ENSG00000115085	29.274	6	ENSG00000115085.13_97713582_97739860_2	2	5.4e-05	0.255084	ZAP70
ENSG00000133641	27.1156	5	ENST00000550333.5	6	5.42e-05	0.255905	C12orf29
ENSG00000135387	47.626	16	ENSG00000135387.21_34052329_34079418_1	5	5.44e-05	0.256891	CAPRIN1
ENSG00000119508	31.3124	7	ENSG00000119508.18_99828828_99865706_1	6	5.44e-05	0.257247	NR4A3
ENSG00000174177	60.4533	24	ENSG00000174177.13_88706589_88715386_1	0	5.51e-05	0.260394	CTU2
ENSG00000259113	19.6066	2	ENST00000555257.1	0	5.53e-05	0.261147	ENSG00000259113
ENSG00000213626	47.5768	16	ENSG00000213626.13_30231536_30235705_1	3	5.53e-05	0.261493	LBH
ENSG00000116001	50.8814	18	ENST00000282574.8	1	5.55e-05	0.262127	TIA1
ENSG00000170085	33.2291	8	ENSG00000170085.18_176238453_176262299_1	0	5.6e-05	0.2646	SIMC1
ENSG00000111679	60.403	24	ENST00000399448.5	4	5.6e-05	0.264699	PTPN6
ENSG00000175166	47.5399	16	ENST00000476461.1	5	5.61e-05	0.264987	PSMD2
ENSG00000162231	60.3975	24	ENSG00000162231.14_62792130_62805440_1	4	5.61e-05	0.265175	NXF1
ENSG00000163297	60.3926	24	ENST00000404191.5	5	5.62e-05	0.265599	ANTXR2
ENSG00000096080	33.2199	8	ENST00000372116.5	5	5.62e-05	0.26562	MRPS18A
ENSG00000185947	44.1349	14	ENSG00000185947.15_31873807_31885119_2	1	5.63e-05	0.266049	ZNF267
ENSG00000148730	33.2131	8	ENSG00000148730.7_70404145_70423912_1	8	5.64e-05	0.266373	EIF4EBP2
ENSG00000152102	33.2054	8	ENST00000409185.5	0	5.66e-05	0.267223	FAM168B
ENSG00000160213	33.1937	8	ENST00000640406.1	4	5.68e-05	0.268524	CSTB
ENSG00000046647	22.2803	3	ENST00000398355.7	2	5.7e-05	0.269479	GEMIN8
ENSG00000015479	60.3228	24	ENST00000503811.5	6	5.75e-05	0.271714	MATR3
ENSG00000143420	47.4642	16	ENST00000362052.7	3	5.76e-05	0.272321	ENSA
ENSG00000077514	24.7005	4	ENSG00000077514.9_74592582_74653609_1	5	5.78e-05	0.273047	POLD3
ENSG00000089916	40.5536	12	ENSG00000089916.18_76151916_76182611_1	8	5.82e-05	0.274863	GPATCH2L
ENSG00000140575	47.4353	16	ENSG00000140575.13_90491452_90502239_1	7	5.82e-05	0.275168	IQGAP1
ENSG00000073614	33.1092	8	ENSG00000073614.13_356442_389284_1	4	5.89e-05	0.278116	KDM5A
ENSG00000106105	60.2441	24	ENSG00000106105.14_30594841_30604394_1	6	5.9e-05	0.278776	GARS1
ENSG00000115484	33.0995	8	ENST00000461370.1	0	5.91e-05	0.279229	CCT4
ENSG00000111897	33.0896	8	ENSG00000111897.7_122443351_122471807_1	6	5.93e-05	0.280385	SERINC1
ENSG00000145293	33.0848	8	ENSG00000145293.16_82430590_82456169_2	1	5.95e-05	0.280943	ENOPH1
ENSG00000108055	47.3673	16	ENSG00000108055.9_110567691_110589685_2	7	5.97e-05	0.281988	SMC3
ENSG00000100030	24.6307	4	ENSG00000100030.14_21767978_21807723_1	2	5.97e-05	0.282011	MAPK1
ENSG00000157500	60.208	24	ENST00000288266.8	6	5.97e-05	0.282072	APPL1
ENSG00000176209	33.0567	8	ENST00000417410.6	1	6.02e-05	0.284238	SMIM19
ENSG00000163319	47.3397	16	ENST00000507019.5	6	6.03e-05	0.284794	MRPS18C
ENSG00000280800	33.0437	8	ENSG00000280800.1_8210081_8211455_1	5	6.05e-05	0.285772	ENSG00000280800
ENSG00000168259	47.3186	16	ENSG00000168259.16_41986531_42017431_1	1	6.07e-05	0.286973	DNAJC7
ENSG00000157106	60.0247	24	ENSG00000157106.16_18860670_18926459_1	3	6.34e-05	0.29941	SMG1
ENSG00000145416	45.4812	15	ENST00000505517.1	5	6.43e-05	0.303671	MARCHF1
ENSG00000163798	59.9774	24	ENSG00000163798.13_27663889_27685956_1	3	6.43e-05	0.304048	SLC4A1AP
ENSG00000154473	32.8939	8	ENST00000368858.9	6	6.44e-05	0.3041	BUB3
ENSG00000004478	32.891	8	ENSG00000004478.8_2795140_2803942_1	6	6.44e-05	0.304465	FKBP4
ENSG00000144231	59.9618	24	ENSG00000144231.11_127847683_127858117_1	0	6.47e-05	0.305593	POLR2D
ENSG00000137101	43.7561	14	ENSG00000137101.13_35609979_35618373_1	7	6.48e-05	0.306171	CD72
ENSG00000110696	32.8667	8	ENST00000525256.1	8	6.51e-05	0.307544	C11orf58
ENSG00000172586	32.8568	8	ENST00000372837.3	6	6.54e-05	0.308814	CHCHD1
ENSG00000165637	47.101	16	ENSG00000165637.13_75210848_75231277_1	2	6.57e-05	0.310317	VDAC2
ENSG00000066654	47.0989	16	ENSG00000066654.14_20735377_20741818_3	7	6.57e-05	0.310556	THUMPD1
ENSG00000225921	59.8829	24	ENSG00000225921.7_13615335_13632857_1	0	6.64e-05	0.313527	NOL7
ENSG00000170113	28.7865	6	ENST00000560105.1	0	6.68e-05	0.315461	NIPA1
ENSG00000145901	59.8468	24	ENST00000518977.5	3	6.71e-05	0.317223	TNIP1
ENSG00000099860	32.7791	8	ENST00000592937.1	0	6.75e-05	0.318914	GADD45B
ENSG00000116497	24.3643	4	ENST00000373475.10	8	6.75e-05	0.318971	S100PBP
ENSG00000144028	55.1117	21	ENSG00000144028.15_96300426_96305546_1	6	6.81e-05	0.321729	SNRNP200
ENSG00000173226	55.1063	21	ENST00000471726.1	8	6.82e-05	0.322312	IQCB1
ENSG00000155307	40.1295	12	ENSG00000155307.18_14520508_14546315_1	2	6.84e-05	0.323361	SAMSN1
ENSG00000128989	46.9736	16	ENST00000564163.5	2	6.87e-05	0.32484	ARPP19
ENSG00000156650	46.9695	16	ENST00000649442.1	3	6.89e-05	0.325322	KAT6B
ENSG00000010361	55.0749	21	ENST00000313777.9	4	6.89e-05	0.325727	FUZ
ENSG00000114423	40.0969	12	ENST00000394030.8	2	6.93e-05	0.327417	CBLB
ENSG00000063854	30.7393	7	ENST00000565097.1	6	6.94e-05	0.328143	HAGH
ENSG00000130844	32.6965	8	ENST00000648122.1	1	6.98e-05	0.33001	ZNF331
ENSG00000072786	59.7037	24	ENSG00000072786.13_172154811_172188332_1	2	7.03e-05	0.332295	STK10
ENSG00000196083	40.0425	12	ENST00000473566.1	3	7.08e-05	0.3343	IL1RAP
ENSG00000186395	46.8931	16	ENST00000635956.1	2	7.08e-05	0.33435	KRT10
ENSG00000123130	40.0365	12	ENSG00000123130.17_23707831_23743276_1	7	7.09e-05	0.335057	ACOT9
ENSG00000115561	46.8727	16	ENST00000409225.2	6	7.13e-05	0.336806	CHMP3
ENSG00000173821	32.6189	8	ENSG00000173821.19_80260868_80278910_2	2	7.21e-05	0.340785	RNF213
ENSG00000226950	32.5663	8	ENST00000441504.1	5	7.37e-05	0.348298	DANCR
ENSG00000130402	59.5577	24	ENSG00000130402.12_38721628_38730185_1	6	7.37e-05	0.348389	ACTN4
ENSG00000115216	46.7781	16	ENSG00000115216.14_27428653_27442259_1	8	7.37e-05	0.34842	NRBP1
ENSG00000132589	59.5295	24	ENSG00000132589.16_28879339_28897686_1	8	7.44e-05	0.351593	FLOT2
ENSG00000114354	46.7441	16	ENST00000476228.5	4	7.46e-05	0.352699	TFG
ENSG00000105819	59.5192	24	ENST00000428154.5	6	7.47e-05	0.352762	PMPCB
ENSG00000128340	46.7339	16	ENSG00000128340.15_37225270_37244248_1	1	7.49e-05	0.353979	RAC2
ENSG00000006451	32.5168	8	ENSG00000006451.8_39623572_39706302_1	5	7.52e-05	0.355498	RALA
ENSG00000111859	46.7114	16	ENST00000504387.5	6	7.55e-05	0.356853	NEDD9
ENSG00000123358	32.4987	8	ENSG00000123358.20_52051442_52059506_4	5	7.58e-05	0.358178	NR4A1
ENSG00000134440	46.6966	16	ENSG00000134440.12_57615914_57622213_1	3	7.59e-05	0.358737	NARS1
ENSG00000129515	46.6862	16	ENST00000557265.6	1	7.62e-05	0.360082	SNX6
ENSG00000230006	24.0985	4	ENSG00000230006.7_88765943_88794340_1	8	7.63e-05	0.360626	ANKRD36BP2
ENSG00000058729	32.4773	8	ENST00000510384.1	0	7.65e-05	0.36136	RIOK2
ENSG00000123992	59.4228	24	ENSG00000123992.19_219384586_219387907_4	0	7.7e-05	0.363939	DNPEP
ENSG00000101972	54.7142	21	ENSG00000101972.18_123960695_124047449_1	4	7.78e-05	0.367606	STAG2
ENSG00000100138	46.6081	16	ENST00000215956.10	6	7.84e-05	0.370293	SNU13
ENSG00000012660	46.6025	16	ENSG00000012660.14_53294702_53348950_1	4	7.85e-05	0.371026	ELOVL5
ENSG00000204316	46.5935	16	ENST00000493104.5	2	7.88e-05	0.372232	MRPL38
ENSG00000115825	43.2125	14	ENSG00000115825.10_37292512_37324808_2	0	7.92e-05	0.374304	PRKD3
ENSG00000027697	32.3768	8	ENSG00000027697.14_137201978_137219449_1	2	7.97e-05	0.376683	IFNGR1
ENSG00000163558	32.3441	8	ENSG00000163558.13_170222534_170263814_1	8	8.08e-05	0.381811	PRKCI
ENSG00000105821	32.339	8	ENST00000379263.8	4	8.1e-05	0.382626	DNAJC2
ENSG00000107742	32.3046	8	ENST00000536168.2	3	8.21e-05	0.388101	SPOCK2
ENSG00000005486	46.4508	16	ENSG00000005486.17_75879034_75888926_1	1	8.29e-05	0.391706	RHBDD2
ENSG00000186010	32.2809	8	ENSG00000186010.19_19516225_19528198_1	5	8.29e-05	0.391922	NDUFA13
ENSG00000157020	46.4492	16	ENSG00000157020.18_10300931_10321112_1	5	8.29e-05	0.391931	SEC13
ENSG00000136682	46.4395	16	ENST00000259199.9	3	8.32e-05	0.393296	CBWD2
ENSG00000166908	30.2938	7	ENSG00000166908.18_57591243_57595720_1	4	8.39e-05	0.396288	PIP4K2C
ENSG00000182871	28.2535	6	ENSG00000182871.16_45465386_45484981_1	5	8.42e-05	0.397729	COL18A1
ENSG00000138744	39.5437	12	ENSG00000138744.16_75913660_75941011_1	1	8.56e-05	0.404386	NAAA
ENSG00000087087	59.0946	24	ENSG00000087087.20_100884992_100888664_3	8	8.56e-05	0.404643	SRRT
ENSG00000164219	39.5186	12	ENSG00000164219.10_115211424_115262865_1	2	8.64e-05	0.408274	PGGT1B
ENSG00000123240	46.3297	16	ENSG00000123240.17_13100159_13137298_2	3	8.66e-05	0.409021	OPTN
ENSG00000025156	18.7063	2	ENSG00000025156.13_122399652_122413555_1	2	8.67e-05	0.409626	HSF2
ENSG00000116580	59.0353	24	ENSG00000116580.18_155822447_155857217_1	0	8.73e-05	0.412455	GON4L
ENSG00000249790	18.6922	2	ENST00000540299.1	0	8.73e-05	0.412509	ENSG00000249790
ENSG00000102910	46.3029	16	ENSG00000102910.14_48244300_48270077_1	6	8.74e-05	0.41296	LONP2
ENSG00000104518	32.1418	8	ENSG00000104518.11_143558346_143563062_2	0	8.78e-05	0.415083	GSDMD
ENSG00000157514	46.2784	16	ENSG00000157514.16_107713221_107717062_2	2	8.82e-05	0.416579	TSC22D3
ENSG00000055044	58.9953	24	ENSG00000055044.11_202265736_202293290_1	5	8.84e-05	0.417812	NOP58
ENSG00000087088	58.9803	24	ENST00000293288.12	3	8.89e-05	0.41984	BAX
ENSG00000035720	58.9657	24	ENSG00000035720.8_67558728_67581383_1	0	8.93e-05	0.421819	STAP1
ENSG00000100650	46.2356	16	ENSG00000100650.16_69767142_69771108_2	8	8.95e-05	0.422998	SRSF5
ENSG00000065600	30.1391	7	ENSG00000065600.12_212379261_212414895_1	7	8.95e-05	0.423069	PACC1
ENSG00000159210	46.2276	16	ENST00000510195.1	5	8.98e-05	0.424204	SNF8
ENSG00000059758	46.2271	16	ENSG00000059758.8_96299389_96400562_1	6	8.98e-05	0.424272	CDK17
ENSG00000170242	58.9428	24	ENST00000527733.6	7	8.99e-05	0.424941	USP47
ENSG00000198815	49.4596	18	ENST00000454417.1	1	9.11e-05	0.430304	FOXJ3
ENSG00000142192	42.8274	14	ENSG00000142192.21_25880809_26170767_7	7	9.13e-05	0.431332	APP
ENSG00000136875	46.1679	16	ENSG00000136875.12_113284294_113292804_1	3	9.17e-05	0.433334	PRPF4
ENSG00000166913	32.0352	8	ENST00000372839.7	7	9.18e-05	0.433747	YWHAB
ENSG00000139163	54.2173	21	ENST00000673496.1	7	9.18e-05	0.433989	ETNK1
ENSG00000166130	46.1599	16	ENST00000393042.3	5	9.2e-05	0.434558	IKBIP
ENSG00000151092	54.17	21	ENST00000463611.1	2	9.33e-05	0.440886	NGLY1
ENSG00000011304	46.0997	16	ENST00000356948.11	6	9.4e-05	0.443989	PTBP1
ENSG00000137210	31.9781	8	ENST00000379530.7	5	9.4e-05	0.444091	TMEM14B
ENSG00000102100	27.995	6	ENST00000445167.7	2	9.42e-05	0.444934	SLC35A2
ENSG00000106459	31.9663	8	ENSG00000106459.15_129611739_129658612_2	0	9.44e-05	0.446259	NRF1
ENSG00000060339	46.078	16	ENST00000541012.5	5	9.47e-05	0.447436	CCAR1
ENSG00000185404	23.6246	4	ENSG00000185404.16_230327184_230388646_1	6	9.5e-05	0.448761	SP140L
ENSG00000184988	44.3957	15	ENSG00000184988.8_43211875_43214205_3	0	9.53e-05	0.45041	TMEM106A
ENSG00000130813	39.2522	12	ENST00000585919.5	2	9.56e-05	0.451827	SHFL
ENSG00000184903	27.9449	6	ENST00000447215.5	1	9.62e-05	0.454701	IMMP2L
ENSG00000176715	49.2971	18	ENSG00000176715.17_89098490_89154588_1	4	9.63e-05	0.455213	ACSF3
ENSG00000173436	46.0285	16	ENSG00000173436.15_19597052_19601596_1	3	9.64e-05	0.455399	MICOS10
ENSG00000123144	46.0279	16	ENST00000592273.5	5	9.64e-05	0.455487	TRIR
ENSG00000006327	31.9058	8	ENSG00000006327.13_3020368_3022383_1	1	9.68e-05	0.457517	TNFRSF12A
ENSG00000143771	21.1636	3	ENST00000366860.9	6	9.74e-05	0.46	CNIH4
ENSG00000177455	45.9832	16	ENSG00000177455.15_28931971_28939342_2	5	9.79e-05	0.462797	CD19
ENSG00000205581	58.6773	24	ENST00000288344.14	6	9.8e-05	0.462834	HMGN1
ENSG00000136156	31.8766	8	ENSG00000136156.15_48233206_48256283_1	8	9.8e-05	0.463068	ITM2B
ENSG00000014216	27.9	6	ENST00000533820.5	4	9.81e-05	0.46364	CAPN1
ENSG00000067992	45.9377	16	ENST00000379162.8	1	9.95e-05	0.470354	PDK3
ENSG00000239713	45.9356	16	ENST00000463934.1	6	9.96e-05	0.470698	APOBEC3G
ENSG00000126777	58.6184	24	ENST00000395314.8	7	9.98e-05	0.47167	KTN1
ENSG00000178381	45.9283	16	ENSG00000178381.12_1155348_1160153_1	3	9.99e-05	0.471925	ZFAND2A
ENSG00000073578	58.6132	24	ENSG00000073578.17_218318_228893_1	5	0.0001	0.472465	SDHA
ENSG00000090861	44.2573	15	ENSG00000090861.15_70264732_70289543_1	3	0.000100213	0.473505	AARS1
ENSG00000012779	45.9083	16	ENST00000542434.5	8	0.000100594	0.475305	ALOX5
ENSG00000137154	45.9061	16	ENST00000380381.3	5	0.000100671	0.475669	RPS6
ENSG00000168564	31.7945	8	ENST00000504169.2	7	0.000101374	0.478992	CDKN2AIP
ENSG00000179299	39.0932	12	ENSG00000179299.17_40749760_40760881_2	2	0.000101578	0.479955	NSUN7
ENSG00000167863	31.7731	8	ENST00000344546.8	5	0.00010227	0.483226	ATP5PD
ENSG00000007202	21.0595	3	ENSG00000007202.15_28617927_28623955_1	2	0.000102323	0.483478	KIAA0100
ENSG00000124151	58.5343	24	ENSG00000124151.19_47501902_47628269_1	6	0.000102557	0.484581	NCOA3
ENSG00000153914	58.5324	24	ENSG00000153914.16_66170769_66180888_1	7	0.000102619	0.484876	SREK1
ENSG00000122085	58.529	24	ENST00000476564.5	6	0.000102734	0.485417	MTERF4
ENSG00000165526	29.8005	7	ENST00000532800.1	5	0.000103303	0.488106	RPUSD4
ENSG00000143106	58.4624	24	ENSG00000143106.13_109401850_109426437_1	7	0.000104951	0.495896	PSMA5
ENSG00000221978	58.4372	24	ENST00000408918.8	5	0.000105805	0.499926	CCNL2
ENSG00000099917	20.9849	3	ENST00000263205.11	6	0.000106041	0.501042	MED15
ENSG00000140521	25.6025	5	ENSG00000140521.15_89316320_89334829_2	1	0.000106553	0.503462	POLG
ENSG00000072803	48.9905	18	ENST00000296933.10	7	0.000107114	0.506114	FBXW11
ENSG00000152804	29.7036	7	ENST00000472590.6	0	0.000107614	0.508474	HHEX
ENSG00000111666	42.3507	14	ENSG00000111666.11_101722445_101724069_1	1	0.000108741	0.513803	CHPT1
ENSG00000154845	20.9118	3	ENSG00000154845.15_9588079_9614569_1	8	0.000109813	0.518868	PPP4R1
ENSG00000136273	35.3129	10	ENSG00000136273.13_47963288_47979621_3	0	0.000110406	0.521667	HUS1
ENSG00000179094	45.6381	16	ENSG00000179094.16_8140472_8156360_4	1	0.000110731	0.523205	PER1
ENSG00000113575	45.6256	16	ENSG00000113575.10_134197097_134226071_2	6	0.000111222	0.525526	PPP2CA
ENSG00000168374	45.6127	16	ENSG00000168374.11_57571363_57597344_1	0	0.000111734	0.527945	ARF4
ENSG00000104998	58.2514	24	ENSG00000104998.4_14031762_14052931_1	1	0.000112292	0.530581	IL27RA
ENSG00000115419	45.5943	16	ENSG00000115419.13_190954025_190963170_1	6	0.000112463	0.531386	GLS
ENSG00000119787	45.5764	16	ENST00000405384.6	2	0.00011318	0.534777	ATL2
ENSG00000115523	27.5654	6	ENST00000489980.5	1	0.000113427	0.535944	GNLY
ENSG00000141293	53.578	21	ENSG00000141293.16_48341924_48430219_1	1	0.0001136	0.536762	SKAP1
ENSG00000173200	45.5649	16	ENSG00000173200.13_122577650_122610628_1	6	0.000113644	0.536968	PARP15
ENSG00000163512	18.153	2	ENST00000479665.6	6	0.000114321	0.540167	AZI2
ENSG00000104859	42.2129	14	ENST00000588247.5	4	0.000114372	0.540408	CLASRP
ENSG00000108622	31.4766	8	ENST00000418105.5	7	0.000115539	0.54592	ICAM2
ENSG00000054116	31.4703	8	ENST00000373162.5	4	0.000115838	0.547335	TRAPPC3
ENSG00000100380	45.5024	16	ENSG00000100380.14_40835393_40856622_1	0	0.000116192	0.549007	ST13
ENSG00000127337	31.4622	8	ENST00000548020.5	6	0.000116226	0.54917	YEATS4
ENSG00000138750	45.4725	16	ENSG00000138750.15_76131039_76148398_1	1	0.000117427	0.554844	NUP54
ENSG00000108465	31.4357	8	ENST00000584063.5	2	0.000117501	0.555191	CDK5RAP3
ENSG00000119820	45.4642	16	ENST00000495355.1	1	0.000117774	0.556483	YIPF4
ENSG00000163608	58.0853	24	ENST00000314400.10	4	0.000118423	0.559547	NEPRO
ENSG00000133884	58.0839	24	ENST00000444314.6	3	0.000118475	0.559797	DPF2
ENSG00000146223	58.0675	24	ENSG00000146223.15_42879924_42887011_5	6	0.0001191	0.562747	RPL7L1
ENSG00000105202	45.4273	16	ENSG00000105202.9_39834458_39846379_2	5	0.000119323	0.563803	FBL
ENSG00000268027	29.4571	7	ENSG00000268027.5_41549520_41550789_1	5	0.000119391	0.564122	ENSG00000268027
ENSG00000198873	23.1196	4	ENSG00000198873.12_119207571_119396727_1	3	0.000119845	0.566267	GRK5
ENSG00000110906	29.4376	7	ENSG00000110906.13_109448655_109477300_1	8	0.000120374	0.568768	KCTD10
ENSG00000112486	29.4347	7	ENST00000341935.9	5	0.000120521	0.569463	CCR6
ENSG00000109606	58.0228	24	ENSG00000109606.13_24527477_24584537_3	3	0.00012081	0.570828	DHX15
ENSG00000185787	58.0208	24	ENST00000559619.5	4	0.00012089	0.571206	MORF4L1
ENSG00000033178	45.3607	16	ENST00000322244.10	6	0.000122173	0.577269	UBA6
ENSG00000120992	45.3505	16	ENSG00000120992.18_54046368_54101838_2	8	0.000122615	0.579356	LYPLA1
ENSG00000148719	31.317	8	ENSG00000148719.15_72332830_72354919_1	0	0.00012337	0.582922	DNAJB12
ENSG00000151651	57.9454	24	ENSG00000151651.16_133262420_133276868_3	6	0.000123836	0.585127	ADAM8
ENSG00000104957	29.367	7	ENST00000593174.5	3	0.000124003	0.585914	CCDC130
ENSG00000088832	45.3139	16	ENST00000381719.7	2	0.000124215	0.586917	FKBP1A
ENSG00000166136	31.2876	8	ENST00000466088.5	0	0.000124868	0.590003	NDUFB8
ENSG00000110851	38.5094	12	ENSG00000110851.12_107732871_107740973_1	0	0.000126718	0.598741	PRDM4
ENSG00000095397	48.5018	18	ENSG00000095397.15_114423001_114504549_1	8	0.000126756	0.59892	WHRN
ENSG00000115652	34.9525	10	ENST00000283148.11	6	0.000127216	0.601094	UXS1
ENSG00000152520	20.6015	3	ENSG00000152520.14_28138714_28273922_1	6	0.000127369	0.601817	PAN3
ENSG00000136240	31.2334	8	ENST00000462052.1	5	0.000127678	0.603279	KDELR2
ENSG00000117410	31.2306	8	ENST00000236067.8	7	0.000127823	0.603964	ATP6V0B
ENSG00000172062	57.8308	24	ENSG00000172062.16_70925095_70942994_1	4	0.000128446	0.606907	SMN1
ENSG00000126522	22.9628	4	ENSG00000126522.17_66075834_66083711_3	8	0.000128809	0.608622	ASL
ENSG00000168802	29.2669	7	ENSG00000168802.13_69118122_69132578_2	5	0.000129336	0.61111	CHTF8
ENSG00000175866	41.8753	14	ENST00000428708.6	4	0.000129389	0.611364	BAIAP2
ENSG00000103528	29.2591	7	ENST00000355377.7	5	0.000129759	0.613113	SYT17
ENSG00000073969	41.8655	14	ENSG00000073969.18_46590755_46625177_1	0	0.000129852	0.613553	NSF
ENSG00000175482	57.7854	24	ENSG00000175482.9_67351548_67353534_3	3	0.000130319	0.615759	POLD4
ENSG00000174353	31.183	8	ENSG00000174353.17_72998484_73005915_5	6	0.000130348	0.615895	STAG3L3
ENSG00000185201	31.1722	8	ENST00000527146.1	6	0.000130923	0.618614	IFITM2
ENSG00000100345	45.1545	16	ENSG00000100345.21_36286779_36388067_1	1	0.00013142	0.62096	MYH9
ENSG00000117091	45.1411	16	ENSG00000117091.10_160678746_160711822_1	5	0.000132045	0.623914	CD48
ENSG00000169228	45.1351	16	ENST00000478234.5	4	0.000132323	0.625228	RAB24
ENSG00000117500	45.1254	16	ENST00000370280.1	0	0.000132778	0.627376	TMED5
ENSG00000161813	34.8281	10	ENST00000347328.9	8	0.000133585	0.63119	LARP4
ENSG00000177479	53.084	21	ENST00000449376.5	2	0.000133769	0.632061	ARIH2
ENSG00000120805	31.0951	8	ENSG00000120805.14_101395348_101408277_1	4	0.000135132	0.638497	ARL1
ENSG00000092758	45.0653	16	ENSG00000092758.18_62832850_62841163_1	3	0.000135628	0.640842	COL9A3
ENSG00000164944	43.4143	15	ENST00000421249.2	7	0.000135742	0.641379	VIRMA
ENSG00000234608	17.8083	2	ENST00000456429.5	1	0.000135824	0.641768	MAPKAPK5-AS1
ENSG00000150991	31.0745	8	ENSG00000150991.15_124911646_124914650_1	1	0.00013628	0.643925	UBC
ENSG00000117592	45.0427	16	ENSG00000117592.9_173477330_173499637_1	1	0.000136716	0.645983	PRDX6
ENSG00000078246	27.1287	6	ENSG00000078246.17_2890891_2940338_1	1	0.000136985	0.647256	TULP3
ENSG00000136045	31.0349	8	ENST00000412830.8	5	0.000138509	0.654456	PWP1
ENSG00000010818	45.0014	16	ENSG00000010818.10_142751469_142769652_1	6	0.000138722	0.655461	HIVEP2
ENSG00000237438	34.7264	10	ENSG00000237438.7_17037239_17049335_1	0	0.000139023	0.656882	CECR7
ENSG00000174744	57.5782	24	ENST00000425825.6	6	0.000139213	0.65778	BRMS1
ENSG00000113312	30.9976	8	ENSG00000113312.11_160009139_160052569_1	3	0.000140643	0.664537	TTC1
ENSG00000266028	27.0585	6	ENSG00000266028.7_206205673_206387147_1	8	0.000141196	0.667151	SRGAP2
ENSG00000107771	41.635	14	ENSG00000107771.17_84328663_84470425_2	2	0.000141232	0.667319	CCSER2
ENSG00000197746	30.987	8	ENST00000394934.4	6	0.000141254	0.667427	PSAP
ENSG00000149932	44.9482	16	ENST00000570255.6	6	0.000141353	0.667895	TMEM219
ENSG00000153922	57.5214	24	ENSG00000153922.10_98901186_98928957_1	8	0.00014175	0.669767	CHD1
ENSG00000205531	44.9054	16	ENST00000620138.4	8	0.000143502	0.678048	NAP1L4
ENSG00000233369	17.6863	2	ENST00000544802.5	3	0.000144368	0.682139	GTF2IP4
ENSG00000118579	30.9331	8	ENSG00000118579.13_17614641_17623415_1	7	0.000144405	0.682314	MED28
ENSG00000108021	17.6777	2	ENSG00000108021.20_5747310_5763740_1	4	0.000144992	0.685087	TASOR2
ENSG00000213024	57.4446	24	ENST00000597029.5	6	0.000145251	0.686312	NUP62
ENSG00000147601	52.8123	21	ENST00000276603.10	2	0.000146303	0.69128	TERF1
ENSG00000142599	22.6492	4	ENSG00000142599.19_8656193_8817640_1	3	0.000148783	0.703	RERE
ENSG00000134086	38.0618	12	ENSG00000134086.7_10141788_10153667_1	3	0.000150026	0.708873	VHL
ENSG00000121892	43.1292	15	ENSG00000121892.15_39926760_39977510_1	3	0.00015034	0.710356	PDS5A
ENSG00000170412	28.9072	7	ENST00000481232.2	3	0.000150434	0.710802	GPRC5C
ENSG00000140632	43.123	15	ENSG00000140632.17_4803203_4847282_9	5	0.000150675	0.711939	GLYR1
ENSG00000175489	22.6136	4	ENST00000595840.1	2	0.000151237	0.714593	LRRC25
ENSG00000164466	28.8778	7	ENST00000321442.10	8	0.000152299	0.719613	SFXN1
ENSG00000149182	57.2897	24	ENSG00000149182.15_47174407_47176882_3	8	0.000152579	0.720937	ARFGAP2
ENSG00000264343	44.7259	16	ENSG00000264343.6_146188736_146229000_1	6	0.000152876	0.722338	NOTCH2NLA
ENSG00000172086	30.7866	8	ENSG00000172086.9_88027205_88055783_1	6	0.000153335	0.724509	KRCC1
ENSG00000115137	34.4692	10	ENSG00000115137.12_24966461_24972062_2	8	0.00015376	0.726517	DNAJC27
ENSG00000248333	52.6593	21	ENSG00000248333.8_1652438_1658972_3	7	0.000153858	0.72698	CDK11B
ENSG00000169689	24.7752	5	ENST00000392359.8	6	0.00015397	0.72751	CENPX
ENSG00000171634	43.0496	15	ENSG00000171634.18_67975802_67983153_1	0	0.000154683	0.730879	BPTF
ENSG00000178307	30.7535	8	ENST00000577419.5	0	0.000155426	0.734388	TMEM11
ENSG00000006712	30.7453	8	ENSG00000006712.15_39385853_39391092_1	5	0.000155947	0.736849	PAF1
ENSG00000089289	44.6378	16	ENSG00000089289.16_70133937_70137772_1	3	0.000157691	0.74509	IGBP1
ENSG00000168101	30.7173	8	ENST00000586536.1	4	0.000157743	0.745334	NUDT16L1
ENSG00000053770	20.1302	3	ENST00000554931.1	5	0.000159517	0.753718	AP5M1
ENSG00000118922	47.8061	18	ENSG00000118922.17_73764212_74134404_2	7	0.000160885	0.76018	KLF12
ENSG00000245958	42.9302	15	ENSG00000245958.6_119459435_119461961_1	0	0.000161429	0.762753	ENSG00000245958
ENSG00000107521	22.4601	4	ENST00000325103.10	6	0.000162286	0.766801	HPS1
ENSG00000141480	24.6534	5	ENST00000574954.5	2	0.000162527	0.76794	ARRB2
ENSG00000211893	57.0485	24	ENSG00000211893.4_105639559_105648373_1	0	0.000164701	0.778211	IGHG2
ENSG00000158716	28.6883	7	ENST00000368107.2	4	0.000164898	0.779141	DUSP23
ENSG00000131503	57.044	24	ENST00000394723.7	2	0.000164937	0.779326	ANKHD1
ENSG00000167895	26.6779	6	ENSG00000167895.15_78132251_78142967_1	4	0.000166369	0.786093	TMC8
ENSG00000139613	57.0156	24	ENSG00000139613.12_56176808_56189473_1	2	0.000166424	0.786351	SMARCC2
ENSG00000102575	17.3932	2	ENSG00000102575.13_11574660_11578979_4	1	0.000167157	0.789818	ACP5
ENSG00000069493	57.001	24	ENST00000261340.11	0	0.000167193	0.789988	CLEC2D
ENSG00000106268	30.5731	8	ENST00000397049.2	4	0.000167324	0.790607	NUDT1
ENSG00000147912	42.8258	15	ENST00000432825.7	5	0.000167557	0.791707	FBXO10
ENSG00000146476	30.558	8	ENST00000494826.1	1	0.000168359	0.795498	ARMT1
ENSG00000092199	44.4506	16	ENSG00000092199.17_21210937_21269431_1	2	0.000168422	0.795795	HNRNPC
ENSG00000177917	44.4474	16	ENSG00000177917.10_152718620_152724127_1	2	0.000168614	0.7967	ARL6IP6
ENSG00000119977	47.6658	18	ENSG00000119977.21_95692759_95693901_1	3	0.000168777	0.797473	TCTN3
ENSG00000100811	44.3954	16	ENSG00000100811.14_100262300_100278589_1	8	0.000171719	0.811375	YY1
ENSG00000170043	30.4981	8	ENST00000540486.5	7	0.00017253	0.815205	TRAPPC1
ENSG00000163719	34.1375	10	ENST00000351233.9	8	0.00017505	0.827113	MTMR14
ENSG00000144580	30.4455	8	ENST00000295701.9	3	0.000176278	0.832914	CNOT9
ENSG00000164615	44.3129	16	ENSG00000164615.5_134738548_134751377_3	6	0.000176768	0.835231	CAMLG
ENSG00000167578	30.431	8	ENSG00000167578.18_40778247_40796943_1	8	0.000177323	0.83785	RAB4B
ENSG00000121578	47.5008	18	ENSG00000121578.13_119211742_119240878_7	3	0.000178549	0.843646	B4GALT4
ENSG00000237854	44.2735	16	ENSG00000237854.3_68101617_68104288_1	1	0.000179229	0.846858	LINC00674
ENSG00000188404	56.7777	24	ENSG00000188404.10_169690667_169711620_2	8	0.000179428	0.847795	SELL
ENSG00000092140	32.2604	9	ENSG00000092140.16_30559160_30594543_1	4	0.000179507	0.848173	G2E3
ENSG00000123983	44.2669	16	ENST00000357430.8	6	0.000179644	0.84882	ACSL3
ENSG00000244462	44.2661	16	ENSG00000244462.8_35651591_35659151_1	6	0.000179696	0.849064	RBM12
ENSG00000154518	30.3704	8	ENST00000497075.5	5	0.00018176	0.858816	ATP5MC3
ENSG00000048649	56.7365	24	ENSG00000048649.13_77702401_77821017_1	0	0.000181778	0.858899	RSF1
ENSG00000143367	17.2251	2	ENSG00000143367.16_151540305_151583583_3	4	0.000181809	0.859049	TUFT1
ENSG00000176101	30.3409	8	ENST00000459860.1	8	0.000183961	0.869215	SSNA1
ENSG00000283761	44.1957	16	ENSG00000283761.1_100038095_100083292_3	8	0.000184186	0.870277	ENSG00000283761
ENSG00000138663	30.3305	8	ENSG00000138663.9_83035207_83046457_1	3	0.000184745	0.872922	COPS4
ENSG00000015475	30.3121	8	ENST00000399767.5	3	0.00018614	0.87951	BID
ENSG00000198087	56.6507	24	ENST00000359314.5	5	0.000186766	0.882469	CD2AP
ENSG00000178927	28.3835	7	ENSG00000178927.18_82442644_82450750_11	8	0.000187337	0.885169	CYBC1
ENSG00000112679	26.3967	6	ENST00000419235.6	5	0.000187765	0.887192	DUSP22
ENSG00000006015	44.1264	16	ENST00000450195.6	5	0.000188715	0.891676	REX1BD
ENSG00000100442	30.2729	8	ENSG00000100442.11_45121483_45134483_1	8	0.000189135	0.893661	FKBP3
ENSG00000086666	44.0891	16	ENST00000261749.11	4	0.000191193	0.903387	ZFAND6
ENSG00000138036	17.0906	2	ENSG00000138036.18_43774082_43795516_1	1	0.000194457	0.918808	DYNC2LI1
ENSG00000071054	37.356	12	ENSG00000071054.16_101856821_101867730_1	0	0.000195562	0.92403	MAP4K4
ENSG00000050393	19.6614	3	ENSG00000050393.11_13790465_13814173_1	0	0.000199494	0.94261	MCUR1
ENSG00000141867	43.9636	16	ENSG00000141867.17_15237380_15239449_1	2	0.000199782	0.943968	BRD4
ENSG00000112855	30.1214	8	ENST00000230771.9	2	0.000201185	0.950597	HARS2
ENSG00000165660	43.9369	16	ENSG00000165660.8_124801819_124836667_1	3	0.000201657	0.952828	ABRAXAS2
ENSG00000103522	56.3735	24	ENSG00000103522.16_27402174_27430665_1	5	0.000203809	0.962996	IL21R
ENSG00000119402	37.2421	12	ENSG00000119402.17_120777752_120793416_1	2	0.000204077	0.964264	FBXW2
ENSG00000106635	30.0711	8	ENST00000482231.5	6	0.000205344	0.970249	BCL7B
ENSG00000108106	30.0664	8	ENSG00000108106.14_55403908_55407788_1	1	0.00020574	0.972122	UBE2S
ENSG00000139687	30.058	8	ENSG00000139687.15_48303880_48307716_1	3	0.000206444	0.97545	RB1
ENSG00000141452	56.3301	24	ENSG00000141452.10_23503511_23531782_4	8	0.000206604	0.976205	RMC1
ENSG00000158042	30.0558	8	ENST00000529958.1	3	0.000206628	0.97632	MRPL17
ENSG00000135372	26.163	6	ENSG00000135372.9_34105629_34124173_1	2	0.000207603	0.980922	NAT10
ENSG00000147905	43.8382	16	ENSG00000147905.17_37120539_37358149_1	1	0.000208737	0.986283	ZCCHC7
ENSG00000168876	47.0331	18	ENST00000544514.1	1	0.00020932	0.989038	ANKRD49
ENSG00000174607	21.8983	4	ENSG00000174607.11_114598428_114625534_1	7	0.000209982	0.992167	UGT8
ENSG00000126070	56.2713	24	ENSG00000126070.20_35931105_35985301_1	1	0.000210463	0.994436	AGO3
ENSG00000244754	30.0049	8	ENSG00000244754.8_32535570_32538795_3	3	0.000210956	0.996766	N4BP2L2
ENSG00000117118	29.9747	8	ENSG00000117118.10_17044326_17054032_1	1	0.000213564	1	SDHB
ENSG00000131467	29.9741	8	ENST00000543428.5	7	0.000213622	1	PSME3
ENSG00000143774	43.7679	16	ENST00000366728.6	7	0.000213927	1	GUK1
ENSG00000069943	51.651	21	ENST00000539642.5	8	0.000214003	1	PIGB
ENSG00000076321	37.114	12	ENSG00000076321.11_173714981_173766496_2	2	0.000214091	1	KLHL20
ENSG00000062194	56.1924	24	ENSG00000062194.16_57174059_57263085_2	7	0.000215742	1	GPBP1
ENSG00000099968	29.9428	8	ENSG00000099968.18_17655660_17689869_1	2	0.000216355	1	BCL2L13
ENSG00000278311	43.719	16	ENST00000611219.1	7	0.000217604	1	GGNBP2
ENSG00000260669	43.7131	16	ENSG00000260669.2_24212465_24213473_1	7	0.000218057	1	ENSG00000260669
ENSG00000115415	56.149	24	ENST00000392322.7	4	0.000218704	1	STAT1
ENSG00000166123	40.4271	14	ENST00000562801.5	4	0.000218789	1	GPT2
ENSG00000089486	29.9063	8	ENST00000563332.6	8	0.000219591	1	CDIP1
ENSG00000273899	28.003	7	ENST00000359114.9	2	0.000219618	1	NOL12
ENSG00000112137	27.9968	7	ENSG00000112137.17_13272757_13278977_1	0	0.000220184	1	PHACTR1
ENSG00000143297	56.1271	24	ENSG00000143297.19_157548035_157552491_1	0	0.000220213	1	FCRL5
ENSG00000198060	43.6784	16	ENSG00000198060.10_92291167_92341461_1	4	0.000220714	1	MARCHF5
ENSG00000168081	27.9906	7	ENSG00000168081.9_28338648_28343355_2	4	0.000220761	1	PNOC
ENSG00000108578	19.4378	3	ENSG00000108578.15_30287040_30291994_3	1	0.000221938	1	BLMH
ENSG00000042753	29.8645	8	ENST00000601649.1	0	0.000223359	1	AP2S1
ENSG00000162734	29.8641	8	ENSG00000162734.12_160205380_160215376_1	0	0.000223391	1	PEA15
ENSG00000099194	46.814	18	ENSG00000099194.6_100347110_100364826_2	8	0.000225455	1	SCD
ENSG00000254929	25.9672	6	ENSG00000254929.6_47548601_47553514_3	6	0.000225801	1	ENSG00000254929
ENSG00000107968	43.5974	16	ENSG00000107968.10_30434184_30439935_1	3	0.000227038	1	MAP3K8
ENSG00000126749	29.824	8	ENST00000607161.5	1	0.000227066	1	EMG1
ENSG00000122705	55.9923	24	ENST00000538225.5	5	0.000229719	1	CLTA
ENSG00000177337	16.7569	2	ENSG00000177337.8_3594112_3595432_1	8	0.000229763	1	DLGAP1-AS1
ENSG00000133398	29.7922	8	ENST00000504058.1	2	0.000230016	1	MED10
ENSG00000115935	43.5573	16	ENSG00000115935.17_174571169_174597804_1	6	0.000230233	1	WIPF1
ENSG00000146247	43.5517	16	ENSG00000146247.14_78940546_78954933_1	8	0.000230681	1	PHIP
ENSG00000106803	29.7754	8	ENST00000481573.1	1	0.000231592	1	SEC61B
ENSG00000141526	29.7739	8	ENSG00000141526.16_82228448_82239483_1	0	0.000231734	1	SLC16A3
ENSG00000196504	29.7672	8	ENSG00000196504.17_152672548_152718012_2	1	0.000232367	1	PRPF40A
ENSG00000164091	40.2596	14	ENSG00000164091.12_52254960_52268222_1	6	0.000232387	1	WDR82
ENSG00000100227	29.756	8	ENST00000252115.10	6	0.000233429	1	POLDIP3
ENSG00000006062	25.8801	6	ENSG00000006062.17_45288380_45317020_1	0	0.000234386	1	MAP3K14
ENSG00000132906	29.7399	8	ENST00000348549.9	7	0.000234964	1	CASP9
ENSG00000008869	16.7119	2	ENSG00000008869.12_37082050_37084372_4	0	0.000234999	1	HEATR5B
ENSG00000184922	55.9112	24	ENSG00000184922.14_45234364_45236817_1	4	0.00023563	1	FMNL1
ENSG00000113163	55.9035	24	ENSG00000113163.17_75416875_75511622_1	2	0.000236203	1	CERT1
ENSG00000129353	29.7135	8	ENST00000589561.5	1	0.000237496	1	SLC44A2
ENSG00000114744	29.6966	8	ENST00000490008.1	6	0.000239127	1	COMMD2
ENSG00000154305	43.425	16	ENST00000340535.11	8	0.000241089	1	MIA3
ENSG00000171606	40.1443	14	ENSG00000171606.18_58183087_58186552_1	4	0.000242231	1	ZNF274
ENSG00000078747	51.2697	21	ENST00000374864.9	2	0.000242242	1	ITCH
ENSG00000196821	43.4107	16	ENSG00000196821.10_34653227_34696859_1	8	0.000242292	1	ILRUN
ENSG00000162852	41.7826	15	ENSG00000162852.14_246566514_246648235_1	1	0.000242732	1	CNST
ENSG00000071082	55.8015	24	ENST00000409028.8	5	0.000243866	1	RPL31
ENSG00000196646	40.1255	14	ENST00000439995.5	5	0.000243878	1	ZNF136
ENSG00000113407	55.7937	24	ENST00000507716.5	1	0.000244456	1	TARS1
ENSG00000077238	55.7918	24	ENSG00000077238.14_27313926_27344382_1	3	0.000244608	1	IL4R
ENSG00000122644	29.6365	8	ENST00000396663.2	5	0.000245039	1	ARL4A
ENSG00000106003	25.7692	6	ENST00000402045.5	2	0.000245798	1	LFNG
ENSG00000166797	29.6055	8	ENST00000380290.7	1	0.000248143	1	CIAO2A
ENSG00000086232	55.7389	24	ENSG00000086232.13_6023831_6026552_1	1	0.000248686	1	EIF2AK1
ENSG00000198814	29.5726	8	ENSG00000198814.12_30653478_30696744_7	0	0.000251477	1	GK
ENSG00000197442	29.5619	8	ENSG00000197442.10_136654426_136792048_1	4	0.00025257	1	MAP3K5
ENSG00000186470	29.561	8	ENSG00000186470.14_26365231_26376063_1	0	0.000252663	1	BTN3A2
ENSG00000105254	29.5606	8	ENSG00000105254.12_36115612_36134645_1	1	0.000252701	1	TBCB
ENSG00000121716	40.0248	14	ENSG00000121716.20_100338177_100367733_1	1	0.000252857	1	PILRB
ENSG00000184182	29.5553	8	ENST00000441728.6	5	0.000253247	1	UBE2F
ENSG00000116747	55.6635	24	ENSG00000116747.12_193059422_193076620_1	5	0.000254614	1	RO60
ENSG00000101290	29.5397	8	ENSG00000101290.14_5127009_5187733_1	6	0.000254853	1	CDS2
ENSG00000118564	55.6456	24	ENSG00000118564.15_15605006_15655341_2	6	0.00025604	1	FBXL5
ENSG00000055130	29.5215	8	ENST00000325222.9	6	0.000256748	1	CUL1
ENSG00000052841	55.6314	24	ENSG00000052841.15_43358954_43401622_1	2	0.000257178	1	TTC17
ENSG00000151247	29.496	8	ENSG00000151247.12_98901365_98929128_1	2	0.000259414	1	EIF4E
ENSG00000105722	29.4832	8	ENSG00000105722.10_42247569_42255132_3	1	0.000260765	1	ERF
ENSG00000136932	25.6158	6	ENSG00000136932.14_97904552_97922500_3	6	0.000262483	1	TRMO
ENSG00000132254	16.4859	2	ENST00000254584.6	1	0.000263103	1	ARFIP2
ENSG00000112308	55.5577	24	ENSG00000112308.13_24709885_24720836_1	6	0.000263167	1	C6orf62
ENSG00000111674	55.5493	24	ENSG00000111674.9_6914557_6923697_1	2	0.000263853	1	ENO2
ENSG00000196182	50.9879	21	ENSG00000196182.10_36339624_36385896_1	7	0.000265405	1	STK40
ENSG00000110955	43.1327	16	ENSG00000110955.9_56638175_56645984_2	3	0.000266875	1	ATP5F1B
ENSG00000277791	29.4159	8	ENST00000620309.4	7	0.000267981	1	PSMB3
ENSG00000188994	55.4889	24	ENST00000369578.6	1	0.000268872	1	ZNF292
ENSG00000211892	55.487	24	ENSG00000211892.4_105624341_105629671_3	8	0.000269038	1	IGHG4
ENSG00000105607	29.404	8	ENST00000590627.5	2	0.000269274	1	GCDH
ENSG00000172270	55.4693	24	ENST00000333511.9	6	0.000270523	1	BSG
ENSG00000121104	23.5017	5	ENSG00000121104.8_49710332_49747263_2	6	0.000270601	1	FAM117A
ENSG00000168385	29.3911	8	ENST00000391971.7	5	0.000270679	1	SEPTIN2
ENSG00000141552	55.462	24	ENST00000571024.6	3	0.000271139	1	ANAPC11
ENSG00000090339	27.497	7	ENSG00000090339.9_10271120_10275508_1	4	0.000271149	1	ICAM1
ENSG00000082996	29.3718	8	ENST00000344229.7	1	0.000272804	1	RNF13
ENSG00000101017	55.4145	24	ENST00000372276.7	7	0.000275182	1	CD40
ENSG00000111011	29.3479	8	ENSG00000111011.18_122508250_122526940_1	7	0.000275464	1	RSRC2
ENSG00000123728	31.1657	9	ENSG00000123728.10_132204638_132217362_1	1	0.000277269	1	RAP2C
ENSG00000146109	29.3228	8	ENSG00000146109.5_26596953_26599147_3	5	0.000278279	1	ABT1
ENSG00000185475	42.9956	16	ENSG00000185475.11_62787402_62790246_8	8	0.000279874	1	TMEM179B
ENSG00000197620	42.9948	16	ENSG00000197620.11_149541024_149547306_2	4	0.000279953	1	CXorf40A
ENSG00000105640	29.3044	8	ENST00000599898.5	6	0.000280364	1	RPL18A
ENSG00000169967	55.327	24	ENSG00000169967.16_127306720_127387550_1	1	0.000282787	1	MAP3K2
ENSG00000138138	42.9601	16	ENSG00000138138.13_87766307_87818231_1	3	0.000283346	1	ATAD1
ENSG00000125868	29.2718	8	ENST00000474024.5	1	0.000284087	1	DSTN
ENSG00000144362	39.6968	14	ENST00000359744.8	4	0.00028442	1	PHOSPHO2
ENSG00000170633	42.9407	16	ENST00000392465.7	3	0.000285249	1	RNF34
ENSG00000141424	55.2695	24	ENSG00000141424.13_36125597_36129340_1	6	0.000287897	1	SLC39A6
ENSG00000173660	42.9101	16	ENSG00000173660.12_46303698_46316776_1	6	0.00028829	1	UQCRH
ENSG00000065989	39.6577	14	ENST00000440014.6	7	0.000288432	1	PDE4A
ENSG00000177156	29.2285	8	ENST00000528097.5	3	0.000289111	1	TALDO1
ENSG00000124222	25.3812	6	ENSG00000124222.22_58651272_58691287_1	0	0.000290184	1	STX16
ENSG00000170248	36.2957	12	ENSG00000170248.15_33798630_33827018_3	0	0.000290363	1	PDCD6IP
ENSG00000138081	36.2847	12	ENSG00000138081.20_47807444_47813308_1	8	0.000291549	1	FBXO11
ENSG00000154723	55.228	24	ENSG00000154723.12_25724480_25734904_2	7	0.000291633	1	ATP5PF
ENSG00000242574	42.8592	16	ENSG00000242574.9_32934636_32941028_5	2	0.000293418	1	HLA-DMB
ENSG00000120053	42.8496	16	ENSG00000120053.12_99405655_99430624_2	2	0.000294398	1	GOT1
ENSG00000139083	25.3275	6	ENST00000544715.1	2	0.000296912	1	ETV6
ENSG00000042493	29.1522	8	ENSG00000042493.16_85394767_85410366_1	3	0.000298171	1	CAPG
ENSG00000140307	42.8022	16	ENST00000396061.5	4	0.000299265	1	GTF2A2
ENSG00000140577	36.211	12	ENSG00000140577.16_90529923_90593889_1	5	0.00029963	1	CRTC3
ENSG00000130119	25.3034	6	ENST00000360845.3	8	0.000299983	1	GNL3L
ENSG00000166471	29.1332	8	ENST00000528080.6	6	0.000300477	1	TMEM41B
ENSG00000136159	29.1322	8	ENSG00000136159.4_48037726_48054185_1	0	0.000300601	1	NUDT15
ENSG00000118482	50.5956	21	ENSG00000118482.11_63635836_63694710_4	1	0.000301255	1	PHF3
ENSG00000159216	29.1181	8	ENSG00000159216.18_35047503_35049270_1	4	0.000302319	1	RUNX1
ENSG00000083535	16.1989	2	ENSG00000083535.16_72782133_72836121_2	0	0.000303699	1	PIBF1
ENSG00000182180	29.102	8	ENSG00000182180.14_73251543_73252625_1	3	0.000304288	1	MRPS16
ENSG00000162086	42.7042	16	ENSG00000162086.15_3305508_3309474_2	0	0.000309589	1	ZNF75A
ENSG00000168679	32.6638	10	ENST00000541986.5	0	0.000310168	1	SLC16A4
ENSG00000173786	29.0543	8	ENST00000472031.1	6	0.000310211	1	CNP
ENSG00000120709	42.6805	16	ENST00000511024.5	1	0.000312132	1	FAM53C
ENSG00000182487	25.2087	6	ENSG00000182487.12_73220624_73235945_3	1	0.000312363	1	NCF1B
ENSG00000245112	27.1552	7	ENST00000500800.2	8	0.000312513	1	SMARCA5-AS1
ENSG00000137692	42.6655	16	ENST00000531571.5	5	0.000313757	1	DCUN1D5
ENSG00000185650	42.6585	16	ENSG00000185650.10_68788605_68793067_1	3	0.00031451	1	ZFP36L1
ENSG00000022840	54.9828	24	ENSG00000022840.16_120534356_120576888_4	7	0.000314717	1	RNF10
ENSG00000088833	29.0137	8	ENST00000476071.5	5	0.000315349	1	NSFL1C
ENSG00000132334	45.8121	18	ENST00000306042.9	3	0.000315981	1	PTPRE
ENSG00000176845	16.1179	2	ENST00000320095.12	0	0.00031626	1	METRNL
ENSG00000100721	39.3959	14	ENSG00000100721.11_95694164_95714127_2	8	0.000316734	1	TCL1A
ENSG00000064726	28.9982	8	ENSG00000064726.10_83056077_83067252_1	5	0.000317325	1	BTBD1
ENSG00000184281	42.6215	16	ENST00000451491.2	8	0.000318557	1	TSSC4
ENSG00000108406	25.1399	6	ENSG00000108406.10_59565611_59568250_2	1	0.000321679	1	DHX40
ENSG00000134851	27.0742	7	ENSG00000134851.13_55395957_55412417_1	4	0.000323184	1	TMEM165
ENSG00000147677	42.5715	16	ENST00000611080.1	5	0.000324116	1	EIF3H
ENSG00000176383	28.9392	8	ENST00000541273.6	3	0.000324979	1	B3GNT4
ENSG00000081154	28.934	8	ENST00000265260.8	6	0.000325663	1	PCNP
ENSG00000187555	28.9334	8	ENSG00000187555.16_8896137_8898544_1	5	0.000325747	1	USP7
ENSG00000072849	39.3149	14	ENST00000572834.5	6	0.000326026	1	DERL2
ENSG00000047410	42.5379	16	ENST00000613151.1	7	0.000327898	1	TPR
ENSG00000111321	25.0947	6	ENSG00000111321.11_6384162_6385756_1	7	0.000327944	1	LTBR
ENSG00000143153	28.9122	8	ENST00000367816.5	6	0.000328544	1	ATP1B1
ENSG00000165995	50.3168	21	ENSG00000165995.20_18400687_18499639_1	5	0.000329536	1	CACNB2
ENSG00000105699	35.9541	12	ENST00000621372.4	3	0.000329542	1	LSR
ENSG00000141425	28.8964	8	ENSG00000141425.18_36026989_36067559_1	6	0.000330649	1	RPRD1A
ENSG00000204138	28.8768	8	ENSG00000204138.13_28369740_28411864_1	5	0.000333275	1	PHACTR4
ENSG00000149179	42.4848	16	ENSG00000149179.13_46987207_47053634_1	4	0.000333952	1	C11orf49
ENSG00000136448	26.9904	7	ENST00000258960.7	3	0.000334611	1	NMT1
ENSG00000185122	54.7791	24	ENSG00000185122.11_144291605_144314719_6	7	0.000335223	1	HSF1
ENSG00000170802	39.227	14	ENST00000340553.8	5	0.000336406	1	FOXN2
ENSG00000116688	18.5487	3	ENST00000444836.5	8	0.000338888	1	MFN2
ENSG00000114209	28.8323	8	ENST00000473645.6	0	0.000339314	1	PDCD10
ENSG00000166289	28.8272	8	ENST00000592810.1	0	0.000340015	1	PLEKHF1
ENSG00000089639	32.4043	10	ENSG00000089639.11_19641249_19643657_3	6	0.000342807	1	GMIP
ENSG00000164463	26.9263	7	ENSG00000164463.12_173056390_173139284_1	1	0.000343607	1	CREBRF
ENSG00000054654	42.3839	16	ENSG00000054654.17_63853447_63995157_1	1	0.000345779	1	SYNE2
ENSG00000105220	28.7774	8	ENST00000415930.8	1	0.000346911	1	GPI
ENSG00000167522	42.3713	16	ENSG00000167522.16_89267630_89282298_1	5	0.000347289	1	ANKRD11
ENSG00000051108	54.6558	24	ENST00000562914.1	7	0.000348255	1	HERPUD1
ENSG00000063978	42.3612	16	ENST00000511859.5	8	0.0003485	1	RNF4
ENSG00000131013	28.7604	8	ENSG00000131013.4_149533518_149546043_1	2	0.000349301	1	PPIL4
ENSG00000169020	42.3381	16	ENSG00000169020.10_672597_674276_1	4	0.000351282	1	ATP5ME
ENSG00000119718	28.7382	8	ENST00000553539.1	1	0.000352449	1	EIF2B2
ENSG00000131023	42.3041	16	ENST00000392273.7	4	0.000355424	1	LATS1
ENSG00000185019	15.8548	2	ENST00000217173.7	4	0.000360731	1	UBOX5
ENSG00000172845	54.5343	24	ENSG00000172845.15_173918645_173965320_1	3	0.000361578	1	SP3
ENSG00000178075	15.8464	2	ENSG00000178075.20_113838881_113936442_2	1	0.000362249	1	GRAMD1C
ENSG00000118260	54.5087	24	ENSG00000118260.15_207529962_207572076_1	3	0.000364452	1	CREB1
ENSG00000157538	42.1984	16	ENST00000498789.1	1	0.000368591	1	VPS26C
ENSG00000139112	42.1861	16	ENSG00000139112.11_10212897_10223128_2	6	0.000370152	1	GABARAPL1
ENSG00000154813	28.6153	8	ENST00000383775.4	6	0.000370346	1	DPH3
ENSG00000158201	40.5804	15	ENST00000579982.1	3	0.000370426	1	ABHD3
ENSG00000138670	49.9428	21	ENST00000335927.11	0	0.000371541	1	RASGEF1B
ENSG00000105374	49.9101	21	ENST00000593572.5	1	0.000375455	1	NKG7
ENSG00000163170	15.7666	2	ENST00000295326.4	0	0.000376994	1	BOLA3
ENSG00000275700	28.5704	8	ENSG00000275700.5_36948954_37056871_1	4	0.000377099	1	AATF
ENSG00000283580	42.1308	16	ENSG00000283580.3_42767292_42775527_5	5	0.000377257	1	ENSG00000283580
ENSG00000130775	28.5685	8	ENST00000373921.8	0	0.000377392	1	THEMIS2
ENSG00000125457	42.1192	16	ENST00000580717.5	8	0.00037877	1	MIF4GD
ENSG00000189306	28.5592	8	ENSG00000189306.11_42517463_42519796_1	4	0.000378802	1	RRP7A
ENSG00000067064	28.559	8	ENST00000491735.1	6	0.000378845	1	IDI1
ENSG00000123444	38.8873	14	ENST00000533290.5	3	0.000379647	1	KBTBD4
ENSG00000171988	28.5299	8	ENSG00000171988.19_63215113_63269253_1	0	0.00038331	1	JMJD1C
ENSG00000126804	28.5164	8	ENSG00000126804.13_64504726_64524646_1	3	0.000385392	1	ZBTB1
ENSG00000185009	35.5042	12	ENST00000372745.1	8	0.00038909	1	AP3M1
ENSG00000256223	42.0395	16	ENSG00000256223.6_133130627_133155598_3	6	0.000389275	1	ZNF10
ENSG00000158517	28.4873	8	ENSG00000158517.15_74774011_74787059_1	2	0.000389936	1	NCF1
ENSG00000107625	42.0335	16	ENSG00000107625.13_68901317_68906944_3	4	0.000390084	1	DDX50
ENSG00000135124	26.6146	7	ENSG00000135124.14_121210151_121217793_1	4	0.000390912	1	P2RX4
ENSG00000108848	42.027	16	ENST00000505658.6	2	0.000390954	1	LUC7L3
ENSG00000128581	20.5358	4	ENST00000437644.2	2	0.000391331	1	IFT22
ENSG00000173598	26.6119	7	ENST00000337179.9	0	0.000391346	1	NUDT4
ENSG00000172785	42.013	16	ENST00000382393.2	5	0.000392842	1	CBWD1
ENSG00000104765	42.0023	16	ENST00000518611.5	6	0.000394284	1	BNIP3L
ENSG00000135686	18.2196	3	ENSG00000135686.13_84648511_84658988_1	1	0.000396278	1	KLHL36
ENSG00000140455	28.4462	8	ENSG00000140455.17_63504635_63556703_2	3	0.000396441	1	USP3
ENSG00000086102	54.2345	24	ENST00000379540.8	2	0.000396596	1	NFX1
ENSG00000145414	28.4376	8	ENSG00000145414.9_163128669_163166835_2	5	0.000397808	1	NAF1
ENSG00000102401	41.9706	16	ENST00000341189.8	6	0.000398606	1	ARMCX3
ENSG00000068400	31.9959	10	ENST00000593475.5	1	0.000401068	1	GRIPAP1
ENSG00000133606	28.4094	8	ENST00000443720.6	5	0.000402346	1	MKRN1
ENSG00000090863	54.1839	24	ENSG00000090863.11_74530634_74607098_1	6	0.00040282	1	GLG1
ENSG00000100941	54.1838	24	ENSG00000100941.9_39175254_39178746_2	4	0.000402832	1	PNN
ENSG00000130348	49.6882	21	ENSG00000130348.11_106649114_106666343_4	3	0.000403061	1	QRSL1
ENSG00000116586	28.4048	8	ENST00000368304.9	5	0.000403101	1	LAMTOR2
ENSG00000103121	41.9371	16	ENSG00000103121.9_80975801_81006854_1	6	0.000403204	1	CMC2
ENSG00000081087	41.9326	16	ENSG00000081087.15_108063017_108074741_1	6	0.000403828	1	OSTM1
ENSG00000182481	28.3735	8	ENSG00000182481.9_68035735_68038725_1	5	0.000408202	1	KPNA2
ENSG00000174652	35.3656	12	ENSG00000174652.19_9412598_9435541_5	0	0.00040946	1	ZNF266
ENSG00000148362	31.9347	10	ENST00000498095.4	0	0.000410594	1	PAXX
ENSG00000062650	54.1179	24	ENSG00000062650.19_86467335_86521819_2	6	0.000411082	1	WAPL
ENSG00000071537	35.3447	12	ENST00000555824.5	1	0.000412614	1	SEL1L
ENSG00000146729	28.3426	8	ENST00000446778.5	2	0.000413296	1	NIPSNAP2
ENSG00000119777	15.5797	2	ENSG00000119777.20_27032965_27041688_5	1	0.000413915	1	TMEM214
ENSG00000092201	54.0175	24	ENST00000216297.7	1	0.000423963	1	SUPT16H
ENSG00000160131	28.2763	8	ENSG00000160131.13_151396789_151405158_1	0	0.000424469	1	VMA21
ENSG00000228474	28.2587	8	ENST00000429985.1	8	0.000427483	1	OST4
ENSG00000141027	53.9857	24	ENSG00000141027.21_16126132_16215537_2	4	0.000428116	1	NCOR1
ENSG00000166888	53.9836	24	ENSG00000166888.12_57102995_57111362_1	5	0.000428394	1	STAT6
ENSG00000103194	41.7544	16	ENST00000563048.5	8	0.000429277	1	USP10
ENSG00000165813	41.7521	16	ENSG00000165813.20_114127461_114174203_1	8	0.00042961	1	CCDC186
ENSG00000009780	40.1488	15	ENST00000373949.5	0	0.000430623	1	FAM76A
ENSG00000198218	26.3788	7	ENSG00000198218.11_49029707_49094051_5	1	0.000430899	1	QRICH1
ENSG00000073849	41.7381	16	ENSG00000073849.15_187021855_187078553_3	3	0.000431669	1	ST6GAL1
ENSG00000135837	53.9581	24	ENSG00000135837.16_180094523_180113394_1	6	0.00043176	1	CEP350
ENSG00000076662	28.232	8	ENSG00000076662.10_10333776_10339624_1	7	0.000432084	1	ICAM3
ENSG00000187742	41.7341	16	ENSG00000187742.15_89318500_89338529_1	1	0.000432262	1	SECISBP2
ENSG00000166855	26.3612	7	ENSG00000166855.9_65177808_65185400_1	4	0.000434023	1	CLPX
ENSG00000140319	28.2182	8	ENST00000558527.5	6	0.000434496	1	SRP14
ENSG00000078061	41.7186	16	ENSG00000078061.13_47561205_47565975_1	3	0.000434562	1	ARAF
ENSG00000090316	28.2053	8	ENST00000264750.10	1	0.000436748	1	MAEA
ENSG00000258315	41.6924	16	ENSG00000258315.5_7014782_7017520_3	8	0.000438478	1	C17orf49
ENSG00000228794	15.461	2	ENSG00000228794.10_827699_854096_3	3	0.000439233	1	LINC01128
ENSG00000145332	15.4596	2	ENST00000273963.10	1	0.000439527	1	KLHL8
ENSG00000204227	28.1835	8	ENST00000374656.5	6	0.000440584	1	RING1
ENSG00000173113	41.6743	16	ENST00000539854.1	5	0.000441203	1	TRMT112
ENSG00000183337	40.0673	15	ENST00000673391.1	0	0.000443013	1	BCOR
ENSG00000104365	24.3875	6	ENST00000518647.5	0	0.000443117	1	IKBKB
ENSG00000079459	28.1691	8	ENSG00000079459.13_11802741_11838667_2	5	0.000443148	1	FDFT1
ENSG00000172794	20.2627	4	ENST00000392614.8	3	0.000443165	1	RAB37
ENSG00000112739	41.658	16	ENSG00000112739.17_4021300_4040853_1	1	0.00044367	1	PRPF4B
ENSG00000067066	53.8464	24	ENSG00000067066.17_230416221_230498522_1	0	0.000446811	1	SP100
ENSG00000188389	41.6291	16	ENSG00000188389.11_241849884_241858894_3	7	0.00044808	1	PDCD1
ENSG00000084754	28.1351	8	ENST00000471743.2	2	0.000449222	1	HADHA
ENSG00000101161	28.0686	8	ENSG00000101161.8_63981132_63985025_1	6	0.000461379	1	PRPF6
ENSG00000102805	28.0673	8	ENST00000485938.4	4	0.000461618	1	CLN5
ENSG00000166387	38.3333	14	ENSG00000166387.13_7513999_7621938_1	1	0.000461995	1	PPFIBP2
ENSG00000223547	15.3544	2	ENSG00000223547.10_12064731_12079966_1	3	0.000463281	1	ZNF844
ENSG00000136213	31.6147	10	ENSG00000136213.10_2403611_2434604_3	0	0.000464116	1	CHST12
ENSG00000101109	28.0512	8	ENSG00000101109.12_44966522_45025036_2	5	0.000464616	1	STK4
ENSG00000198265	49.2385	21	ENSG00000198265.12_67147645_67245196_1	3	0.000465146	1	HELZ
ENSG00000101224	28.0416	8	ENST00000467519.5	0	0.000466395	1	CDC25B
ENSG00000086300	24.2662	6	ENST00000619420.4	3	0.00046652	1	SNX10
ENSG00000165782	28.0402	8	ENST00000398020.6	2	0.00046667	1	PIP4P1
ENSG00000120705	28.0392	8	ENST00000499810.6	6	0.000466845	1	ETF1
ENSG00000133858	41.5065	16	ENSG00000133858.16_71643549_71663848_1	6	0.000467264	1	ZFC3H1
ENSG00000134900	24.2556	6	ENSG00000134900.12_102596991_102657130_1	4	0.000468639	1	TPP2
ENSG00000137601	53.6845	24	ENSG00000137601.16_169561710_169612583_2	2	0.000469521	1	NEK1
ENSG00000182158	49.1976	21	ENSG00000182158.15_137924646_138002067_1	7	0.000471224	1	CREB3L2
ENSG00000181904	27.9968	8	ENST00000508791.1	1	0.000474858	1	C5orf24
ENSG00000156675	27.9931	8	ENSG00000156675.16_37877281_37899497_1	7	0.000475553	1	RAB11FIP1
ENSG00000168300	41.4508	16	ENST00000521046.1	4	0.000476237	1	PCMTD1
ENSG00000156467	27.9883	8	ENST00000519322.1	3	0.000476478	1	UQCRB
ENSG00000112237	27.9865	8	ENST00000523985.5	5	0.000476815	1	CCNC
ENSG00000100297	27.9853	8	ENSG00000100297.16_35410359_35424502_1	6	0.00047706	1	MCM5
ENSG00000100603	27.9767	8	ENSG00000100603.13_77717599_77761156_2	0	0.000478707	1	SNW1
ENSG00000163964	38.2108	14	ENSG00000163964.15_196639775_196734980_2	2	0.00048243	1	PIGX
ENSG00000262246	41.4083	16	ENSG00000262246.6_4354544_4361457_1	6	0.000483188	1	CORO7
ENSG00000101596	41.3905	16	ENSG00000101596.15_2703694_2706562_1	7	0.000486131	1	SMCHD1
ENSG00000164329	44.5132	18	ENSG00000164329.13_79612435_79641263_1	4	0.000487031	1	TENT2
ENSG00000253372	26.0774	7	ENSG00000253372.5_122781758_122809516_1	6	0.000487884	1	ENSG00000253372
ENSG00000104824	41.3536	16	ENST00000600873.5	7	0.000492301	1	HNRNPL
ENSG00000087365	27.9049	8	ENSG00000087365.16_66052366_66058405_1	6	0.000492675	1	SF3B2
ENSG00000116191	53.5124	24	ENST00000367634.6	6	0.000494893	1	RALGPS2
ENSG00000235750	41.3236	16	ENSG00000235750.10_175176681_175192776_1	4	0.000497366	1	KIAA0040
ENSG00000163683	41.3227	16	ENSG00000163683.12_39551425_39627121_1	2	0.00049752	1	SMIM14
ENSG00000217128	26.0142	7	ENSG00000217128.12_131641715_131672337_1	4	0.000500739	1	FNIP1
ENSG00000126581	41.2958	16	ENSG00000126581.13_42810670_42824282_3	5	0.000502095	1	BECN1
ENSG00000023572	27.8552	8	ENSG00000023572.9_193096468_193105433_1	4	0.000502589	1	GLRX2
ENSG00000111678	27.8481	8	ENST00000537087.5	1	0.000504005	1	C12orf57
ENSG00000143033	39.6805	15	ENSG00000143033.18_93133716_93139079_1	7	0.000506665	1	MTF2
ENSG00000130165	27.8309	8	ENSG00000130165.10_11553047_11559230_1	0	0.000507494	1	ELOF1
ENSG00000101901	41.2475	16	ENST00000482374.5	5	0.000510428	1	ALG13
ENSG00000166477	25.952	7	ENST00000315141.5	0	0.000513713	1	LEO1
ENSG00000127948	27.7937	8	ENST00000394893.5	1	0.000515111	1	POR
ENSG00000127445	27.7881	8	ENST00000589058.5	5	0.000516254	1	PIN1
ENSG00000172239	41.2117	16	ENST00000338972.8	1	0.000516685	1	PAIP1
ENSG00000114316	31.316	10	ENST00000351842.8	1	0.000520208	1	USP4
ENSG00000149269	41.1667	16	ENSG00000149269.9_77390664_77473941_1	7	0.000524673	1	PAK1
ENSG00000143575	41.1348	16	ENSG00000143575.15_154272620_154275875_2	2	0.000530393	1	HAX1
ENSG00000109062	41.1212	16	ENST00000583369.5	4	0.000532867	1	SLC9A3R1
ENSG00000100568	41.1038	16	ENST00000216456.6	7	0.00053602	1	VTI1B
ENSG00000010072	37.9008	14	ENST00000492437.1	0	0.000538127	1	SPRTN
ENSG00000075089	41.091	16	ENSG00000075089.9_100200811_100224424_2	5	0.000538368	1	ACTR6
ENSG00000084463	41.0866	16	ENSG00000084463.8_14799996_14803476_1	5	0.000539165	1	WBP11
ENSG00000105856	27.6795	8	ENST00000468410.5	3	0.000539195	1	HBP1
ENSG00000144161	17.5426	3	ENST00000272570.9	8	0.000546488	1	ZC3H8
ENSG00000116717	27.6296	8	ENST00000617962.2	4	0.000550055	1	GADD45A
ENSG00000225470	31.1615	10	ENST00000669168.1	1	0.000551747	1	JPX
ENSG00000179562	27.6174	8	ENSG00000179562.3_127580628_127585596_1	8	0.000552734	1	GCC1
ENSG00000129636	27.6095	8	ENSG00000129636.13_47365760_47461063_2	7	0.000554495	1	ITFG1
ENSG00000141873	40.9927	16	ENST00000455372.2	6	0.000556657	1	SLC39A3
ENSG00000104218	14.9725	2	ENSG00000104218.14_67064368_67095492_4	1	0.000560732	1	CSPP1
ENSG00000134107	27.5758	8	ENSG00000134107.5_4979261_4980886_1	0	0.000562009	1	BHLHE40
ENSG00000104643	14.9567	2	ENST00000221086.8	1	0.000565193	1	MTMR9
ENSG00000204209	40.9458	16	ENST00000620164.4	1	0.000565607	1	DAXX
ENSG00000197050	23.7808	6	ENST00000337995.4	2	0.000573024	1	ZNF420
ENSG00000101577	31.0555	10	ENST00000261596.8	6	0.000574461	1	LPIN2
ENSG00000159592	40.891	16	ENST00000290795.7	5	0.000576224	1	GPBP1L1
ENSG00000104133	14.9106	2	ENSG00000104133.15_44562696_44589357_1	0	0.000578369	1	SPG11
ENSG00000185651	40.8679	16	ENST00000545681.2	8	0.000580749	1	UBE2L3
ENSG00000065268	40.8666	16	ENSG00000065268.10_984345_994557_2	0	0.000581014	1	WDR18
ENSG00000157895	40.8519	16	ENSG00000157895.11_121003437_121016487_1	1	0.000583912	1	C12orf43
ENSG00000166226	40.8393	16	ENSG00000166226.13_69585459_69586697_1	4	0.000586411	1	CCT2
ENSG00000151689	17.3902	3	ENSG00000151689.13_190343647_190360529_1	1	0.000587443	1	INPP1
ENSG00000273559	27.4585	8	ENST00000614790.5	0	0.000588956	1	CWC25
ENSG00000147654	25.6071	7	ENST00000337573.10	1	0.000591878	1	EBAG9
ENSG00000157954	19.6122	4	ENST00000382384.6	1	0.000595561	1	WIPI2
ENSG00000168591	21.7015	5	ENST00000319511.6	5	0.000596618	1	TMUB2
ENSG00000149231	19.5982	4	ENST00000525786.1	1	0.000599354	1	CCDC82
ENSG00000130313	27.413	8	ENSG00000130313.7_17511644_17518025_1	6	0.000599763	1	PGLS
ENSG00000228049	23.6722	6	ENST00000333432.8	8	0.000599945	1	POLR2J2
ENSG00000141298	27.3991	8	ENST00000324677.12	2	0.000603096	1	SSH2
ENSG00000273136	40.7489	16	ENSG00000273136.7_120823970_120832923_3	0	0.000604683	1	NBPF26
ENSG00000183530	27.3905	8	ENSG00000183530.14_31717029_31750090_1	2	0.000605154	1	PRR14L
ENSG00000188419	14.8197	2	ENSG00000188419.14_85963729_86047561_3	0	0.00060526	1	CHM
ENSG00000136811	52.8443	24	ENSG00000136811.16_128456152_128500960_2	4	0.000606466	1	ODF2
ENSG00000204574	40.723	16	ENST00000326195.13	7	0.000610011	1	ABCF1
ENSG00000180773	27.3636	8	ENST00000326402.9	3	0.000611688	1	SLC36A4
ENSG00000229180	40.7076	16	ENSG00000229180.7_66572209_66592386_1	7	0.000613187	1	ENSG00000229180
ENSG00000009413	52.8019	24	ENSG00000009413.16_111388048_111483218_3	2	0.000614307	1	REV3L
ENSG00000100784	40.6765	16	ENSG00000100784.12_90942946_91060641_1	2	0.000619697	1	RPS6KA5
ENSG00000177879	40.6512	16	ENSG00000177879.16_115841935_115872876_1	2	0.000625025	1	AP3S1
ENSG00000152217	34.2062	12	ENSG00000152217.19_44952745_45064825_1	7	0.000625826	1	SETBP1
ENSG00000110876	27.2994	8	ENSG00000110876.9_108622277_108633959_1	2	0.000627541	1	SELPLG
ENSG00000115109	19.4936	4	ENST00000331393.8	2	0.000628485	1	EPB41L5
ENSG00000056097	40.6236	16	ENST00000265069.13	6	0.000630897	1	ZFR
ENSG00000180957	40.6144	16	ENST00000320996.14	4	0.000632852	1	PITPNB
ENSG00000170791	27.261	8	ENST00000521831.5	1	0.000637233	1	CHCHD7
ENSG00000133193	40.5376	16	ENST00000405159.7	6	0.000649515	1	FAM104A
ENSG00000103061	40.5112	16	ENST00000568538.2	8	0.000655348	1	SLC7A6OS
ENSG00000133104	21.4831	5	ENSG00000133104.14_36304322_36346414_1	3	0.000656304	1	SPART
ENSG00000089693	40.5035	16	ENSG00000089693.10_6747996_6753117_3	2	0.000657039	1	MLF2
ENSG00000079335	14.6554	2	ENST00000370124.8	6	0.000657088	1	CDC14A
[truncated: 2,726 more rows]

## Sheet: scmixology2
gene_name	X_value	df	DTU_tr	DTU_group	p_value	adj_p	gene_symbol
ENSG00000138326	3865.27	8	ENST00000360830.9	HCC827	0	0	RPS24
ENSG00000130066	1743.04	8	ENST00000379270.4	H8383	0	0	SAT1
ENSG00000243678	2814.6	12	ENST00000503064.5	H2228	0	0	NME2
ENSG00000186468	1350.54	8	ENSG00000186468.13_82276060_82278354_1	A549	2.79522e-286	1.07392e-282	RPS23
ENSG00000104823	1279.17	8	ENST00000597089.5	H1975	7.48255e-271	2.8748e-267	ECH1
ENSG00000117450	971.946	4	ENSG00000117450.14_45511051_45522856_1	H2228	4.28612e-209	1.64673e-205	PRDX1
ENSG00000170889	942.649	8	ENST00000391751.7	H8383	3.55551e-198	1.36603e-194	RPS9
ENSG00000206503	804.237	8	ENST00000376806.9	HCC827	2.51424e-168	9.65971e-165	HLA-A
ENSG00000177410	776.23	4	ENST00000441722.5	H1975	1.08102e-166	4.15327e-163	ZFAS1
ENSG00000109861	752.863	4	ENST00000524463.5	H1975	1.24376e-161	4.77852e-158	CTSC
ENSG00000181163	566.303	8	ENST00000393820.2	A549	4.08716e-117	1.57029e-113	NPM1
ENSG00000141971	550.938	12	ENSG00000141971.13_17420048_17425331_3	A549	3.1226e-110	1.1997e-106	MVB12A
ENSG00000148346	523.884	8	ENSG00000148346.12_128149453_128153453_2	HCC827	5.26516e-108	2.02287e-104	LCN2
ENSG00000280195	501.166	8	ENST00000467168.5	A549	3.95533e-103	1.51964e-99	ENSG00000280195
ENSG00000145741	497.346	8	ENST00000380591.7	H2228	2.61007e-102	1.00279e-98	BTF3
ENSG00000075624	427.498	4	ENSG00000075624.16_5527156_5530601_3	HCC827	3.17681e-91	1.22053e-87	ACTB
ENSG00000251562	398.124	8	ENSG00000251562.8_65501337_65503008_1	H2228	4.71979e-81	1.81334e-77	MALAT1
ENSG00000204379	388.059	8	ENST00000375595.8	H2228	6.70259e-79	2.57514e-75	XAGE1A
ENSG00000166173	363.472	4	ENST00000299213.10	H2228	2.16222e-77	8.30727e-74	LARP6
ENSG00000176731	393.941	12	ENST00000612977.4	H2228	7.25658e-77	2.78798e-73	RBIS
ENSG00000099341	352.757	4	ENSG00000099341.11_38374772_38383474_1	H8383	4.45423e-75	1.71131e-71	PSMD8
ENSG00000100316	337.552	4	ENSG00000100316.16_39312884_39319623_1	HCC827	8.53804e-72	3.28031e-68	RPL3
ENSG00000092841	330.122	4	ENST00000550697.5	H1975	3.42841e-70	1.3172e-66	MYL6
ENSG00000163584	346.435	8	ENST00000475836.5	H8383	5.22107e-70	2.00594e-66	RPL22L1
ENSG00000159079	327.983	4	ENSG00000159079.19_32601810_32612586_3	A549	9.92556e-70	3.8134e-66	CFAP298
ENSG00000125826	336.891	8	ENST00000400247.3	H8383	5.67469e-68	2.18022e-64	RBCK1
ENSG00000106211	332.307	8	ENST00000447574.1	A549	5.39161e-67	2.07146e-63	HSPB1
ENSG00000115641	347.207	12	ENST00000393353.7	H1975	5.44729e-67	2.09285e-63	FHL2
ENSG00000125534	295.668	4	ENST00000473620.1	A549	9.31451e-63	3.57863e-59	PPDPF
ENSG00000100138	299.45	8	ENST00000215956.10	A549	5.39129e-60	2.07133e-56	SNU13
ENSG00000106853	313.846	12	ENST00000309195.9	H1975	5.78669e-60	2.22325e-56	PTGR1
ENSG00000198363	304.767	12	ENSG00000198363.18_61624539_61714595_5	HCC827	4.68266e-58	1.79908e-54	ASPH
ENSG00000183696	288.827	8	ENST00000395560.7	H2228	9.81163e-58	3.76963e-54	UPP1
ENSG00000171345	254.706	4	ENSG00000171345.13_41523617_41528308_1	HCC827	6.30464e-54	2.42224e-50	KRT19
ENSG00000141367	265.777	8	ENSG00000141367.12_59619895_59656231_1	H8383	7.75229e-53	2.97843e-49	CLTC
ENSG00000167996	248.847	4	ENST00000620041.4	HCC827	1.15309e-52	4.43017e-49	FTH1
ENSG00000055950	270.127	12	ENST00000299179.9	HCC827	8.55962e-51	3.28861e-47	MRPL43
ENSG00000167658	239.814	4	ENST00000309311.7	HCC827	1.01753e-50	3.90936e-47	EEF2
ENSG00000101000	247.684	6	ENSG00000101000.6_35153442_35177362_1	H8383	1.28157e-50	4.92381e-47	PROCR
ENSG00000175061	254.333	8	ENST00000667979.1	H1975	2.07721e-50	7.98063e-47	SNHG29
ENSG00000128283	252.607	8	ENST00000249014.5	H1975	4.82436e-50	1.85352e-46	CDC42EP1
ENSG00000112096	250.521	8	ENST00000367055.8	H8383	1.33585e-49	5.13235e-46	SOD2
ENSG00000108107	250.031	8	ENST00000558815.5	H8383	1.69662e-49	6.51842e-46	RPL28
ENSG00000179218	233.585	4	ENSG00000179218.13_12938607_12944489_2	HCC827	2.23192e-49	8.57505e-46	CALR
ENSG00000111716	232.971	4	ENSG00000111716.14_21635342_21657842_1	HCC827	3.02723e-49	1.16306e-45	LDHB
ENSG00000204628	248.369	8	ENST00000504325.5	HCC827	3.81954e-49	1.46747e-45	RACK1
ENSG00000146733	238.705	6	ENSG00000146733.14_56011064_56034171_3	A549	1.06134e-48	4.07766e-45	PSPH
ENSG00000243147	244.788	8	ENSG00000243147.8_27752869_27779734_5	H1975	2.19214e-48	8.42221e-45	MRPL33
ENSG00000168003	241.42	8	ENSG00000168003.16_62881699_62888860_1	HCC827	1.1331e-47	4.35338e-44	SLC3A2
ENSG00000196776	252.702	12	ENST00000361309.5	HCC827	3.73678e-47	1.43567e-43	CD47
ENSG00000205542	223.124	4	ENST00000380635.5	HCC827	3.98696e-47	1.53179e-43	TMSB4X
ENSG00000135506	244.906	12	ENST00000315970.12	H2228	1.57708e-45	6.05915e-42	OS9
ENSG00000185201	213.028	4	ENST00000399815.2	HCC827	5.93064e-45	2.27855e-41	IFITM2
ENSG00000258289	228.454	8	ENST00000548752.6	H8383	6.28602e-45	2.41509e-41	CHURC1
ENSG00000196154	239.697	12	ENST00000368715.5	H2228	1.91748e-44	7.36694e-41	S100A4
ENSG00000168476	229.102	9	ENSG00000168476.12_22138020_22141902_2	H1975	2.54338e-44	9.77168e-41	REEP4
ENSG00000114942	207.787	4	ENST00000236957.9	H2228	7.95198e-44	3.05515e-40	EEF1B2
ENSG00000154277	236.516	12	ENST00000472501.5	H1975	8.80514e-44	3.38294e-40	UCHL1
ENSG00000075142	214.058	8	ENST00000394641.7	HCC827	6.92513e-42	2.66063e-38	SRI
ENSG00000163110	212.423	9	ENSG00000163110.15_94451942_94549986_1	A549	8.19028e-41	3.14671e-37	PDLIM5
ENSG00000136240	204.602	8	ENSG00000136240.10_6461762_6484152_1	H1975	6.84833e-40	2.63113e-36	KDELR2
ENSG00000166598	214.477	12	ENST00000299767.10	HCC827	3.31141e-39	1.27224e-35	HSP90B1
ENSG00000143727	210.467	12	ENST00000272067.10	H8383	2.23945e-38	8.60397e-35	ACP1
ENSG00000135046	181.901	4	ENSG00000135046.14_73151865_73170393_2	HCC827	2.91249e-38	1.11898e-34	ANXA1
ENSG00000115944	180.54	4	ENSG00000115944.15_42335564_42361217_1	H1975	5.71e-38	2.19378e-34	COX7A2L
ENSG00000137309	194.25	8	ENSG00000137309.20_34236873_34246230_6	H8383	1.0388e-37	3.99109e-34	HMGA1
ENSG00000196262	174.276	4	ENST00000355968.10	H1975	1.26377e-36	4.8554e-33	PPIA
ENSG00000198755	199.516	12	ENST00000467020.5	H1975	4.10427e-36	1.57686e-32	RPL10A
ENSG00000254827	176.379	6	ENSG00000254827.6_2888095_2899546_1	H2228	1.9924e-35	7.6548e-32	SLC22A18AS
ENSG00000175701	182.925	8	ENSG00000175701.10_110211529_110212562_1	H1975	2.50139e-35	9.61034e-32	MTLN
ENSG00000163739	167.692	4	ENSG00000163739.5_73869393_73871308_3	HCC827	3.27097e-35	1.25671e-31	CXCL1
ENSG00000102103	176.277	8	ENST00000376563.5	A549	6.22586e-34	2.39198e-30	PQBP1
ENSG00000196756	185.717	12	ENST00000456953.6	H2228	2.85599e-33	1.09727e-29	SNHG17
ENSG00000154582	172.533	8	ENST00000518127.5	HCC827	3.79702e-33	1.45882e-29	ELOC
ENSG00000197958	171.646	8	ENST00000497825.5	H2228	5.82788e-33	2.23907e-29	RPL12
ENSG00000135480	154.256	4	ENSG00000135480.16_52244378_52248921_1	HCC827	2.49149e-32	9.57231e-29	KRT7
ENSG00000137575	168.008	8	ENSG00000137575.12_58570882_58582859_1	HCC827	3.37201e-32	1.29552e-28	SDCBP
ENSG00000033050	153.519	4	ENSG00000033050.9_151213511_151227184_1	H8383	3.58575e-32	1.37764e-28	ABCF2
ENSG00000241468	166.408	8	ENST00000292475.7	H8383	7.29369e-32	2.80224e-28	ATP5MF
ENSG00000006327	148.779	4	ENST00000341627.5	H8383	3.71843e-31	1.42862e-27	TNFRSF12A
ENSG00000188229	148.38	4	ENSG00000188229.6_137241287_137243707_3	HCC827	4.52647e-31	1.73907e-27	TUBB4B
ENSG00000108679	157.782	8	ENST00000262776.8	HCC827	4.65293e-30	1.78765e-26	LGALS3BP
ENSG00000149925	143.585	4	ENSG00000149925.20_30064185_30070257_1	H2228	4.81927e-30	1.85156e-26	ALDOA
ENSG00000204525	169.902	12	ENSG00000204525.16_31268749_31356382_1	HCC827	5.00028e-30	1.92111e-26	HLA-C
ENSG00000108829	156.876	8	ENSG00000108829.10_50390650_50397508_1	H8383	7.19319e-30	2.76363e-26	LRRC59
ENSG00000182768	142.436	4	ENST00000379095.4	H8383	8.49119e-30	3.26232e-26	NGRN
ENSG00000135069	141.932	4	ENSG00000135069.14_78297125_78330093_2	HCC827	1.0888e-29	4.18319e-26	PSAT1
ENSG00000181019	155.336	8	ENST00000379046.6	H2228	1.50894e-29	5.79734e-26	NQO1
ENSG00000173272	154.932	8	ENST00000445782.2	HCC827	1.83221e-29	7.03935e-26	MZT2A
ENSG00000123989	154.236	8	ENST00000373891.2	H8383	2.56039e-29	9.83701e-26	CHPF
ENSG00000143543	151.934	8	ENSG00000143543.15_153974512_153977658_5	H8383	7.74241e-29	2.97464e-25	JTB
ENSG00000149273	137.427	4	ENST00000422465.6	HCC827	1.0035e-28	3.85544e-25	RPS3
ENSG00000130731	151.273	8	ENST00000338401.8	H2228	1.06385e-28	4.08732e-25	METTL26
ENSG00000198467	143.374	6	ENSG00000198467.15_35682014_35689925_5	H1975	1.94383e-28	7.4682e-25	TPM2
ENSG00000177156	135.607	4	ENST00000528097.5	H1975	2.45966e-28	9.45001e-25	TALDO1
ENSG00000104408	146.896	8	ENSG00000104408.10_108201865_108248717_6	HCC827	8.70083e-28	3.34286e-24	EIF3E
ENSG00000145425	146.782	8	ENSG00000145425.10_151101053_151104637_1	HCC827	9.19055e-28	3.53101e-24	RPS3A
ENSG00000106603	158.645	12	ENSG00000106603.18_43639257_43729483_4	H2228	9.91645e-28	3.8099e-24	COA1
ENSG00000166295	146.069	8	ENSG00000166295.9_72216029_72233829_7	A549	1.29423e-27	4.97244e-24	ANAPC16
ENSG00000103202	144.842	8	ENST00000621774.4	HCC827	2.3303e-27	8.95303e-24	NME4
ENSG00000177600	130.555	4	ENST00000532004.5	H8383	2.96305e-27	1.1384e-23	RPLP2
ENSG00000080824	144	8	ENSG00000080824.18_102081049_102083126_1	HCC827	3.48952e-27	1.34067e-23	HSP90AA1
ENSG00000105048	129.359	4	ENST00000587465.6	HCC827	5.3405e-27	2.05182e-23	TNNT1
ENSG00000156171	140.484	8	ENSG00000156171.14_111117908_111140090_4	H8383	1.88174e-26	7.22963e-23	DRAM2
ENSG00000161960	125.434	4	ENSG00000161960.15_7572826_7578715_1	HCC827	3.68696e-26	1.41653e-22	EIF4A1
ENSG00000112306	125.14	4	ENST00000484616.2	H2228	4.26013e-26	1.63674e-22	RPS12
ENSG00000197321	149.903	12	ENSG00000197321.14_29555090_29635945_1	HCC827	5.93281e-26	2.27938e-22	SVIL
ENSG00000074800	124.326	4	ENSG00000074800.16_8861007_8878690_1	HCC827	6.35787e-26	2.44269e-22	ENO1
ENSG00000143947	124.151	4	ENST00000404735.1	A549	6.93297e-26	2.66365e-22	RPS27A
ENSG00000093010	148.217	12	ENST00000412786.5	A549	1.30357e-25	5.00833e-22	COMT
ENSG00000132522	135.792	8	ENST00000380728.7	H8383	1.77782e-25	6.83038e-22	GPS2
ENSG00000108298	121.699	4	ENST00000579374.5	HCC827	2.31651e-25	8.90003e-22	RPL19
ENSG00000269893	121.202	4	ENST00000602819.6	H8383	2.95785e-25	1.13641e-21	SNHG8
ENSG00000166012	134.447	8	ENSG00000166012.17_93730200_93741495_2	H8383	3.38156e-25	1.2992e-21	TAF1D
ENSG00000063241	120.475	4	ENST00000438389.6	H8383	4.22963e-25	1.62502e-21	ISOC2
ENSG00000094916	144.979	12	ENST00000439541.6	H8383	5.90124e-25	2.26726e-21	CBX5
ENSG00000198563	118.263	4	ENST00000396172.6	H8383	1.25506e-24	4.82192e-21	DDX39B
ENSG00000057608	130.374	8	ENSG00000057608.17_5784143_5813429_1	HCC827	2.36681e-24	9.0933e-21	GDI2
ENSG00000160200	130.004	8	ENSG00000160200.17_43064982_43075831_1	H8383	2.8232e-24	1.08467e-20	CBS
ENSG00000070756	116.195	4	ENSG00000070756.16_100702916_100722087_1	H2228	3.46806e-24	1.33243e-20	PABPC1
ENSG00000234745	128.713	8	ENSG00000234745.11_31353872_31357179_6	HCC827	5.2273e-24	2.00833e-20	HLA-B
ENSG00000167815	114.493	4	ENST00000334482.9	A549	8.00496e-24	3.0755e-20	PRDX2
ENSG00000255508	111.32	4	ENSG00000255508.7_62559603_62573863_8	HCC827	3.80594e-23	1.46224e-19	ENSG00000255508
ENSG00000105518	124.001	8	ENST00000588560.5	H1975	4.93933e-23	1.89769e-19	TMEM205
ENSG00000163931	135.049	12	ENST00000296289.10	HCC827	5.96219e-23	2.29067e-19	TKT
ENSG00000134333	110.015	4	ENST00000545215.5	HCC827	7.22411e-23	2.7755e-19	LDHA
ENSG00000188643	109.779	4	ENST00000368705.2	H2228	8.11159e-23	3.11647e-19	S100A16
ENSG00000167113	122.594	8	ENST00000608951.5	H8383	9.65301e-23	3.70869e-19	COQ4
ENSG00000147996	122.466	8	ENSG00000147996.16_65715018_65734041_1	H1975	1.02578e-22	3.94104e-19	CBWD5
ENSG00000197746	109.28	4	ENSG00000197746.14_71816298_71834505_1	HCC827	1.03662e-22	3.98269e-19	PSAP
ENSG00000026508	122.382	8	ENST00000528922.1	HCC827	1.0679e-22	4.10286e-19	CD44
ENSG00000232774	108.95	4	ENST00000556569.5	H2228	1.21852e-22	4.68157e-19	ENSG00000232774
ENSG00000134717	133.364	12	ENST00000489308.6	H8383	1.30197e-22	5.00216e-19	BTF3L4
ENSG00000163191	108.426	4	ENSG00000163191.6_152032506_152037004_1	HCC827	1.57663e-22	6.05741e-19	S100A11
ENSG00000213719	107.305	4	ENSG00000213719.8_31730581_31736574_1	H8383	2.73286e-22	1.04996e-18	CLIC1
ENSG00000146731	106.123	4	ENST00000335503.3	HCC827	4.88115e-22	1.87534e-18	CCT6A
ENSG00000023839	105.23	4	ENST00000648689.1	H8383	7.56486e-22	2.90642e-18	ABCC2
ENSG00000168653	104.887	4	ENST00000372969.8	H2228	8.9546e-22	3.44036e-18	NDUFS5
ENSG00000104856	120.747	9	ENSG00000104856.14_45001461_45012358_1	H8383	9.39496e-22	3.60954e-18	RELB
ENSG00000151327	117.694	8	ENST00000280987.8	A549	9.91843e-22	3.81066e-18	FAM177A1
ENSG00000160194	116.548	8	ENST00000354250.7	A549	1.70919e-21	6.56672e-18	NDUFV3
ENSG00000148303	102.375	4	ENST00000315731.4	HCC827	3.06988e-21	1.17945e-17	RPL7A
ENSG00000161203	114.237	8	ENSG00000161203.13_184174905_184184091_1	HCC827	5.11509e-21	1.96522e-17	AP2M1
ENSG00000185896	117.096	9	ENSG00000185896.11_113309766_113323430_1	H2228	5.24641e-21	2.01567e-17	LAMP1
ENSG00000090060	125.1	12	ENST00000557471.5	H8383	5.92012e-21	2.27451e-17	PAPOLA
ENSG00000034510	100.705	4	ENSG00000034510.6_84905887_84906671_1	H2228	6.96377e-21	2.67548e-17	TMSB10
ENSG00000062582	100.657	4	ENST00000418740.5	A549	7.12897e-21	2.73895e-17	MRPS24
ENSG00000156508	113.079	8	ENST00000491404.1	HCC827	8.85942e-21	3.40379e-17	EEF1A1
ENSG00000015475	96.0447	3	ENST00000399765.5	H8383	1.10098e-20	4.22995e-17	BID
ENSG00000173915	112.528	8	ENST00000337003.4	H2228	1.14996e-20	4.41815e-17	ATP5MD
ENSG00000111711	112.337	8	ENST00000535593.5	H8383	1.25936e-20	4.83848e-17	GOLT1B
ENSG00000177954	112.2	8	ENST00000493224.5	A549	1.34368e-20	5.1624e-17	RPS27
ENSG00000149932	99.1912	4	ENST00000570255.6	H1975	1.46223e-20	5.61788e-17	TMEM219
ENSG00000085733	110.35	8	ENST00000482755.6	H8383	3.22607e-20	1.23945e-16	CTTN
ENSG00000109332	120.816	12	ENST00000394801.8	H8383	4.24881e-20	1.63239e-16	UBE2D3
ENSG00000143774	109.405	8	ENST00000366728.6	H1975	5.04593e-20	1.93865e-16	GUK1
ENSG00000106153	96.1926	4	ENSG00000106153.13_56101573_56106476_1	HCC827	6.35468e-20	2.44147e-16	CHCHD2
ENSG00000147403	96.1388	4	ENST00000344746.8	H8383	6.52444e-20	2.50669e-16	RPL10
ENSG00000111912	118.652	12	ENSG00000111912.20_125781161_125788927_1	H8383	1.14717e-19	4.40744e-16	NCOA7
ENSG00000118181	106.482	8	ENST00000527791.5	H8383	2.00928e-19	7.71966e-16	RPS25
ENSG00000171863	92.1829	4	ENST00000646909.1	HCC827	4.52555e-19	1.73872e-15	RPS7
ENSG00000177830	115.617	12	ENSG00000177830.18_882328_910810_2	H1975	4.60741e-19	1.77017e-15	CHID1
ENSG00000091640	114.732	12	ENSG00000091640.8_4965830_4969098_1	H1975	6.90578e-19	2.6532e-15	SPAG7
ENSG00000168028	103.77	8	ENSG00000168028.14_39406718_39412434_3	HCC827	7.22584e-19	2.77617e-15	RPSA
ENSG00000126432	102.284	8	ENST00000347941.4	H8383	1.45641e-18	5.59553e-15	PRDX5
ENSG00000003402	101.723	8	ENSG00000003402.20_201160889_201164279_1	HCC827	1.89657e-18	7.28663e-15	CFLAR
ENSG00000164587	89.0321	4	ENST00000312037.6	H1975	2.1139e-18	8.12161e-15	RPS14
ENSG00000077721	100.873	8	ENST00000625938.2	H1975	2.83026e-18	1.08739e-14	UBE2A
ENSG00000171735	87.6836	4	ENST00000490738.5	A549	4.08721e-18	1.5703e-14	CAMTA1
ENSG00000169288	87.6369	4	ENSG00000169288.18_77917903_77952783_1	HCC827	4.18165e-18	1.60659e-14	MRPL1
ENSG00000196878	87.0129	4	ENST00000356082.9	HCC827	5.67306e-18	2.17959e-14	LAMB3
ENSG00000136997	85.4857	4	ENST00000613283.2	HCC827	1.19652e-17	4.59702e-14	MYC
ENSG00000165233	99.8468	9	ENSG00000165233.18_93096257_93113283_2	A549	1.68986e-17	6.49245e-14	CARD19
ENSG00000144381	84.4006	4	ENSG00000144381.17_197486584_197499840_1	HCC827	2.03294e-17	7.81056e-14	HSPD1
ENSG00000054282	82.5083	4	ENST00000497459.1	A549	5.12164e-17	1.96774e-13	SDCCAG8
ENSG00000140988	82.2383	4	ENSG00000140988.16_1962060_1964826_2	H8383	5.84322e-17	2.24496e-13	RPS2
ENSG00000166002	94.414	8	ENSG00000166002.7_93478472_93543391_1	H8383	5.88847e-17	2.26235e-13	SMCO4
ENSG00000122566	94.0957	8	ENSG00000122566.21_26190125_26200746_4	H1975	6.83618e-17	2.62646e-13	HNRNPA2B1
ENSG00000108602	78.3354	3	ENST00000494157.6	H2228	6.9829e-17	2.68283e-13	ALDH3A1
ENSG00000110492	104.07	12	ENST00000405308.6	H2228	8.84658e-17	3.39885e-13	MDK
ENSG00000158716	81.3172	4	ENST00000368108.7	H2228	9.16023e-17	3.51936e-13	DUSP23
ENSG00000099622	92.9029	8	ENSG00000099622.14_1269335_1274810_4	H2228	1.19557e-16	4.59339e-13	CIRBP
ENSG00000167526	80.2775	4	ENST00000567815.5	HCC827	1.52133e-16	5.84494e-13	RPL13
ENSG00000234741	79.9332	4	ENSG00000234741.8_173863901_173867989_8	A549	1.79949e-16	6.91364e-13	GAS5
ENSG00000185624	91.7051	8	ENST00000331483.9	HCC827	2.09476e-16	8.04809e-13	P4HB
ENSG00000079616	78.9261	4	ENSG00000079616.12_29804753_29805384_1	H1975	2.94079e-16	1.12985e-12	KIF22
ENSG00000245532	101.356	12	ENSG00000245532.9_65439752_65440460_1	HCC827	3.01868e-16	1.15978e-12	NEAT1
ENSG00000142534	78.8503	4	ENST00000601306.1	HCC827	3.05159e-16	1.17242e-12	RPS11
ENSG00000110958	90.8945	8	ENSG00000110958.16_56663613_56688162_3	HCC827	3.06098e-16	1.17603e-12	PTGES3
ENSG00000242372	90.6977	8	ENST00000374436.7	A549	3.35602e-16	1.28938e-12	EIF6
ENSG00000137818	78.5114	4	ENST00000357790.5	H8383	3.59998e-16	1.38311e-12	RPLP1
ENSG00000160886	78.2324	4	ENST00000519387.1	H1975	4.12449e-16	1.58463e-12	LY6K
ENSG00000105372	78.0377	4	ENST00000221975.6	HCC827	4.53513e-16	1.7424e-12	RPS19
ENSG00000104529	90.0231	8	ENST00000528610.5	H8383	4.60041e-16	1.76748e-12	EEF1D
ENSG00000063177	90.0045	8	ENST00000552588.5	HCC827	4.64076e-16	1.78298e-12	RPL18
ENSG00000243649	89.9358	8	ENST00000482312.1	HCC827	4.792e-16	1.84109e-12	CFB
ENSG00000167642	89.9117	8	ENST00000454580.7	HCC827	4.84637e-16	1.86197e-12	SPINT2
ENSG00000090863	89.7491	8	ENSG00000090863.11_74485260_74607105_1	H8383	5.22893e-16	2.00895e-12	GLG1
ENSG00000170291	84.0012	6	ENST00000396628.6	HCC827	5.3153e-16	2.04214e-12	ELP5
ENSG00000134419	77.0869	4	ENST00000322989.8	H1975	7.20899e-16	2.7697e-12	RPS15A
ENSG00000115685	88.9931	8	ENST00000406106.7	A549	7.4443e-16	2.8601e-12	PPP1R7
ENSG00000155438	88.5498	8	ENSG00000155438.12_121727045_121736875_2	A549	9.15642e-16	3.5179e-12	NIFK
ENSG00000108953	75.8934	4	ENST00000575977.1	HCC827	1.28953e-15	4.95437e-12	YWHAE
ENSG00000225470	82.0951	6	ENST00000655090.1	H1975	1.31814e-15	5.0643e-12	JPX
ENSG00000287839	97.5861	12	ENST00000668003.1	HCC827	1.65172e-15	6.34592e-12	ENSG00000287839
ENSG00000183283	87.1139	8	ENSG00000183283.16_51270312_51271362_1	H1975	1.78945e-15	6.87509e-12	DAZAP2
ENSG00000261780	86.5816	8	ENSG00000261780.3_73324941_73333842_1	A549	2.29351e-15	8.81168e-12	LINC02582
ENSG00000130513	74.5998	4	ENST00000594925.1	HCC827	2.4214e-15	9.30301e-12	GDF15
ENSG00000011422	86.3812	8	ENST00000339082.7	H1975	2.51807e-15	9.67441e-12	PLAUR
ENSG00000283103	73.6068	4	ENST00000669440.1	A549	3.92651e-15	1.50857e-11	ENSG00000283103
ENSG00000008018	73.2448	4	ENSG00000008018.9_170535120_170553307_1	HCC827	4.6832e-15	1.79929e-11	PSMB1
ENSG00000100994	72.9787	4	ENSG00000100994.12_25248085_25261927_1	H8383	5.33082e-15	2.0481e-11	PYGB
ENSG00000143742	84.361	8	ENST00000651761.1	HCC827	6.45161e-15	2.47871e-11	SRP9
ENSG00000122861	72.2688	4	ENSG00000122861.16_73911132_73917494_2	HCC827	7.53013e-15	2.89307e-11	PLAU
ENSG00000163319	72.1372	4	ENST00000507019.5	H1975	8.02816e-15	3.08442e-11	MRPS18C
ENSG00000100219	83.8184	8	ENST00000611155.4	H8383	8.30382e-15	3.19033e-11	XBP1
ENSG00000117143	71.9162	4	ENST00000271469.7	H1975	8.9392e-15	3.43444e-11	UAP1
ENSG00000111790	83.5967	8	ENST00000327214.5	HCC827	9.20572e-15	3.53684e-11	FGFR1OP2
ENSG00000152795	71.6294	4	ENST00000349655.8	H1975	1.02775e-14	3.94861e-11	HNRNPDL
ENSG00000181885	67.7914	3	ENST00000397317.8	H2228	1.26792e-14	4.87134e-11	CLDN7
ENSG00000136908	92.8416	12	ENSG00000136908.17_127935099_127937847_2	H1975	1.38799e-14	5.33267e-11	DPM2
ENSG00000130303	70.6164	4	ENSG00000130303.13_17402939_17405630_2	HCC827	1.68207e-14	6.4625e-11	BST2
ENSG00000134440	69.592	4	ENST00000589314.1	HCC827	2.76775e-14	1.06337e-10	NARS1
ENSG00000128699	68.8976	4	ENST00000392350.7	H2228	3.8787e-14	1.4902e-10	ORMDL1
ENSG00000125458	90.2701	12	ENST00000582744.5	H8383	4.37716e-14	1.6817e-10	NT5C
ENSG00000171858	68.5956	4	ENST00000492356.2	A549	4.49162e-14	1.72568e-10	RPS21
ENSG00000151665	68.4795	4	ENSG00000151665.13_46581285_46617041_3	A549	4.75214e-14	1.82577e-10	PIGF
ENSG00000187609	67.9065	4	ENST00000340951.9	H2228	6.27734e-14	2.41176e-10	EXD3
ENSG00000133703	89.4276	12	ENSG00000133703.12_25209842_25250929_6	A549	6.37186e-14	2.44807e-10	KRAS
ENSG00000051523	79.206	8	ENSG00000051523.11_88643289_88651053_1	HCC827	7.0627e-14	2.71349e-10	CYBA
ENSG00000145555	73.6951	6	ENSG00000145555.15_16701758_16738246_1	H2228	7.12306e-14	2.73668e-10	MYO10
ENSG00000162522	67.5238	4	ENST00000468130.1	H8383	7.55966e-14	2.90442e-10	KIAA1522
ENSG00000163468	67.2093	4	ENST00000368259.6	HCC827	8.80691e-14	3.38361e-10	CCT3
ENSG00000169609	88.5833	12	ENSG00000169609.14_82988441_83011623_3	H2228	9.27915e-14	3.56505e-10	C15orf40
ENSG00000106682	67.0498	4	ENSG00000106682.14_74194634_74197101_1	HCC827	9.51619e-14	3.65612e-10	EIF4H
ENSG00000131876	78.5439	8	ENST00000559309.5	A549	9.59565e-14	3.68665e-10	SNRPA1
ENSG00000108641	66.7232	4	ENST00000461069.6	H8383	1.11511e-13	4.28425e-10	B9D1
ENSG00000062716	78.2077	8	ENST00000262291.9	HCC827	1.12112e-13	4.30734e-10	VMP1
ENSG00000111907	77.7143	8	ENST00000534000.6	A549	1.4085e-13	5.41147e-10	TPD52L1
ENSG00000205981	66.2334	4	ENST00000469657.5	H8383	1.41441e-13	5.43416e-10	DNAJC19
ENSG00000156976	87.5723	12	ENSG00000156976.17_186783578_186789894_4	H8383	1.45453e-13	5.5883e-10	EIF4A2
ENSG00000229117	66.0904	4	ENST00000546591.6	H1975	1.51606e-13	5.82472e-10	RPL41
ENSG00000150779	65.2801	4	ENST00000509359.6	H2228	2.24625e-13	8.63008e-10	TIMM8B
ENSG00000283674	58.2305	2	ENSG00000283674.3_12594985_12601457_1	H2228	2.26678e-13	8.70896e-10	ENSG00000283674
ENSG00000170144	76.4961	8	ENST00000411529.6	H8383	2.47311e-13	9.50168e-10	HNRNPA3
ENSG00000143420	86.3229	12	ENST00000362052.7	A549	2.53273e-13	9.73075e-10	ENSA
ENSG00000124226	64.8098	4	ENSG00000124226.11_49936397_49953885_1	H8383	2.82184e-13	1.08415e-09	RNF114
ENSG00000112081	64.7166	4	ENST00000477442.6	H2228	2.95232e-13	1.13428e-09	SRSF3
ENSG00000173465	75.8941	8	ENSG00000173465.8_65570477_65574190_2	H8383	3.26556e-13	1.25463e-09	ZNRD2
ENSG00000116030	75.5571	8	ENST00000392244.7	HCC827	3.81498e-13	1.46572e-09	SUMO1
ENSG00000214253	75.3032	8	ENST00000449367.5	H8383	4.28902e-13	1.64784e-09	FIS1
ENSG00000117410	63.6233	4	ENST00000236067.8	H2228	5.01647e-13	1.92733e-09	ATP6V0B
ENSG00000165119	84.7683	12	ENSG00000165119.21_83968083_83972093_1	HCC827	5.04302e-13	1.93753e-09	HNRNPK
ENSG00000092199	84.6557	12	ENST00000554455.5	A549	5.30046e-13	2.03644e-09	HNRNPC
ENSG00000149089	60.0804	3	ENST00000527830.1	H1975	5.65016e-13	2.17079e-09	APIP
ENSG00000213585	63.2034	4	ENSG00000213585.11_133971915_134004692_1	HCC827	6.14894e-13	2.36242e-09	VDAC1
ENSG00000187118	63.1598	4	ENST00000423894.5	H1975	6.28014e-13	2.41283e-09	CMC1
ENSG00000023734	73.6442	8	ENST00000539887.1	HCC827	9.2123e-13	3.53937e-09	STRAP
ENSG00000185187	83.3205	12	ENST00000397632.7	HCC827	9.56353e-13	3.67431e-09	SIGIRR
ENSG00000150991	73.4638	8	ENSG00000150991.15_124911646_124914650_33	HCC827	1.00102e-12	3.8459e-09	UBC
ENSG00000113407	82.9003	12	ENST00000503422.1	HCC827	1.15122e-12	4.423e-09	TARS1
ENSG00000175756	72.9571	8	ENST00000378853.3	H8383	1.26389e-12	4.85586e-09	AURKAIP1
ENSG00000105438	61.3755	4	ENSG00000105438.9_48383080_48391551_1	HCC827	1.49064e-12	5.72703e-09	KDELR1
ENSG00000125968	61.0844	4	ENSG00000125968.9_31593621_31606515_1	HCC827	1.71626e-12	6.59388e-09	ID1
ENSG00000114956	81.7791	12	ENSG00000114956.20_73926880_73958946_8	H8383	1.88725e-12	7.25083e-09	DGUOK
ENSG00000170296	81.7458	12	ENST00000571253.1	A549	1.91513e-12	7.35793e-09	GABARAP
ENSG00000010278	60.7102	4	ENST00000009180.10	HCC827	2.05707e-12	7.90325e-09	CD9
ENSG00000253738	57.4443	3	ENST00000524003.1	H8383	2.0657e-12	7.93644e-09	OTUD6B-AS1
ENSG00000071859	71.8787	8	ENST00000393600.8	H8383	2.07507e-12	7.97243e-09	FAM50A
ENSG00000109046	71.5546	8	ENSG00000109046.15_27294114_27308207_2	H8383	2.40821e-12	9.25233e-09	WSB1
ENSG00000126749	71.2359	8	ENST00000539196.2	H8383	2.78771e-12	1.07104e-08	EMG1
ENSG00000143612	60.0599	4	ENST00000350592.7	H2228	2.818e-12	1.08268e-08	C1orf43
ENSG00000105258	71.1192	8	ENST00000589591.5	A549	2.94103e-12	1.12994e-08	POLR2I
ENSG00000166710	59.8356	4	ENST00000544417.5	HCC827	3.14097e-12	1.20676e-08	B2M
ENSG00000214046	80.5563	12	ENST00000602194.5	H8383	3.23228e-12	1.24184e-08	SMIM7
ENSG00000136861	59.69	4	ENSG00000136861.18_120527826_120580159_1	H2228	3.37022e-12	1.29484e-08	CDK5RAP2
ENSG00000050405	80.4003	12	ENSG00000050405.13_50222167_50283484_1	HCC827	3.46173e-12	1.33e-08	LIMA1
ENSG00000169429	59.6265	4	ENSG00000169429.11_73742699_73743716_1	HCC827	3.47539e-12	1.33525e-08	CXCL8
ENSG00000167920	59.2552	4	ENSG00000167920.10_40819145_40835085_2	H1975	4.1592e-12	1.59797e-08	TMEM99
ENSG00000166913	59.0859	4	ENST00000372839.7	H1975	4.51416e-12	1.73434e-08	YWHAB
ENSG00000117984	59.076	4	ENSG00000117984.14_1752755_1761540_1	HCC827	4.53584e-12	1.74267e-08	CTSD
ENSG00000154473	58.9306	4	ENST00000368858.9	H8383	4.8662e-12	1.86959e-08	BUB3
ENSG00000204382	69.7755	8	ENSG00000204382.11_52512077_52517063_3	H2228	5.44708e-12	2.09277e-08	XAGE1B
ENSG00000100300	58.6756	4	ENST00000583777.5	H8383	5.50489e-12	2.11498e-08	TSPO
ENSG00000108774	69.7494	8	ENSG00000108774.14_42124978_42154992_2	HCC827	5.51267e-12	2.11797e-08	RAB5C
ENSG00000105974	58.1666	4	ENST00000393467.1	A549	7.04056e-12	2.70498e-08	CAV1
ENSG00000184752	69.1628	8	ENST00000547986.5	H8383	7.21198e-12	2.77084e-08	NDUFA12
ENSG00000125835	58.1153	4	ENST00000438552.6	A549	7.21734e-12	2.7729e-08	SNRPB
ENSG00000165264	68.8855	8	ENST00000366466.5	H1975	8.18807e-12	3.14586e-08	NDUFB6
ENSG00000101294	78.4326	12	ENSG00000101294.17_31514457_31569541_1	H2228	8.20757e-12	3.15335e-08	HM13
ENSG00000143761	57.7991	4	ENSG00000143761.16_228082730_228099212_3	HCC827	8.40893e-12	3.23071e-08	ARF1
ENSG00000013275	57.6349	4	ENST00000455878.2	HCC827	9.10376e-12	3.49766e-08	PSMC4
ENSG00000163597	68.3973	8	ENST00000493536.6	H8383	1.0238e-11	3.93345e-08	SNHG16
ENSG00000167644	57.3093	4	ENST00000588605.5	HCC827	1.06547e-11	4.09353e-08	C19orf33
ENSG00000111639	77.823	12	ENST00000537701.5	H1975	1.07181e-11	4.1179e-08	MRPL51
ENSG00000142541	57.2937	4	ENST00000624069.3	HCC827	1.07354e-11	4.12453e-08	RPL13A
ENSG00000123983	77.5996	12	ENSG00000123983.14_222934580_222943068_1	HCC827	1.18183e-11	4.5406e-08	ACSL3
ENSG00000213593	68.0461	8	ENST00000378312.8	HCC827	1.20217e-11	4.61874e-08	TMX2
ENSG00000234608	70.2416	9	ENST00000442119.6	H2228	1.36528e-11	5.24541e-08	MAPKAPK5-AS1
ENSG00000179715	62.384	6	ENSG00000179715.13_47079621_47105533_1	H2228	1.4736e-11	5.66157e-08	PCED1B
ENSG00000105835	56.4535	4	ENSG00000105835.12_106250555_106284632_1	H2228	1.61085e-11	6.18888e-08	NAMPT
ENSG00000166136	67.3373	8	ENST00000466088.5	H2228	1.66207e-11	6.38567e-08	NDUFB8
ENSG00000168374	56.3547	4	ENSG00000168374.11_57571363_57597417_1	HCC827	1.68954e-11	6.49121e-08	ARF4
ENSG00000104872	67.2272	8	ENSG00000104872.11_49446299_49451808_2	A549	1.74781e-11	6.71509e-08	PIH1D1
ENSG00000173660	56.0119	4	ENST00000496387.5	H2228	1.99367e-11	7.65969e-08	UQCRH
ENSG00000116209	66.8279	8	ENST00000371341.5	HCC827	2.09736e-11	8.05804e-08	TMEM59
ENSG00000148362	66.8002	8	ENST00000498095.4	A549	2.12404e-11	8.16058e-08	PAXX
ENSG00000276850	55.5667	4	ENST00000613389.1	A549	2.47166e-11	9.49612e-08	ENSG00000276850
ENSG00000101224	66.0474	8	ENSG00000101224.17_3796291_3806115_1	H2228	2.99455e-11	1.15051e-07	CDC25B
ENSG00000103423	65.9093	8	ENSG00000103423.14_4450256_4456772_1	HCC827	3.18913e-11	1.22526e-07	DNAJA3
ENSG00000113648	65.899	8	ENST00000312469.8	A549	3.2042e-11	1.23105e-07	MACROH2A1
ENSG00000110700	55.0213	4	ENST00000526895.5	H1975	3.21583e-11	1.23552e-07	RPS13
ENSG00000162244	65.7573	8	ENSG00000162244.12_51993629_51995895_2	HCC827	3.4179e-11	1.31316e-07	RPL29
ENSG00000067182	74.6154	12	ENSG00000067182.8_6328771_6342076_1	A549	4.34334e-11	1.66871e-07	TNFRSF1A
ENSG00000277147	54.2456	4	ENSG00000277147.6_149607344_149705716_1	H1975	4.67483e-11	1.79607e-07	LINC00869
ENSG00000101150	64.6869	8	ENST00000348257.9	HCC827	5.56529e-11	2.13819e-07	TPD52L2
ENSG00000174917	53.8607	4	ENST00000587950.5	H8383	5.62821e-11	2.16236e-07	MICOS13
ENSG00000133872	53.3801	4	ENST00000520303.5	HCC827	7.09548e-11	2.72608e-07	SARAF
ENSG00000173436	64.1401	8	ENSG00000173436.15_19596995_19626623_5	H1975	7.13709e-11	2.74207e-07	MICOS10
ENSG00000145817	53.2941	4	ENST00000508754.1	H8383	7.39579e-11	2.84146e-07	YIPF5
ENSG00000213465	63.9549	8	ENST00000529384.5	H8383	7.76397e-11	2.98292e-07	ARL2
ENSG00000170315	53.0857	4	ENSG00000170315.14_16381095_16382739_1	HCC827	8.17706e-11	3.14162e-07	UBB
ENSG00000171703	58.6827	6	ENSG00000171703.17_64063196_64064123_1	H8383	8.33153e-11	3.20097e-07	TCEA2
ENSG00000139163	66.1914	9	ENST00000545979.2	H8383	8.45696e-11	3.24916e-07	ETNK1
ENSG00000139644	52.6819	4	ENSG00000139644.13_49741557_49764726_1	H8383	9.93325e-11	3.81635e-07	TMBIM6
ENSG00000172115	52.6603	4	ENSG00000172115.9_25122827_25125260_2	H1975	1.00372e-10	3.85629e-07	CYCS
ENSG00000183336	52.6451	4	ENST00000569622.5	HCC827	1.01106e-10	3.88451e-07	BOLA2
ENSG00000135446	63.1887	8	ENST00000546489.5	HCC827	1.09968e-10	4.22496e-07	CDK4
ENSG00000145860	72.4494	12	ENSG00000145860.11_159176714_159209097_1	HCC827	1.11195e-10	4.27211e-07	RNF145
ENSG00000123349	63.1063	8	ENSG00000123349.14_53295556_53299446_3	H1975	1.14164e-10	4.38617e-07	PFDN5
ENSG00000026025	52.2742	4	ENSG00000026025.16_17229278_17237593_1	H1975	1.20885e-10	4.6444e-07	VIM
ENSG00000074319	62.8201	8	ENSG00000074319.13_18480311_18526916_3	H8383	1.3e-10	4.99459e-07	TSG101
ENSG00000165501	57.6907	6	ENST00000298288.11	H2228	1.32382e-10	5.08613e-07	LRR1
ENSG00000174021	52.0496	4	ENST00000370645.9	HCC827	1.34687e-10	5.17468e-07	GNG5
ENSG00000196998	62.5924	8	ENST00000485908.6	H8383	1.44151e-10	5.53828e-07	WDR45
ENSG00000167272	62.5729	8	ENST00000543355.5	H2228	1.45426e-10	5.58727e-07	POP5
ENSG00000171928	51.8822	4	ENST00000571018.5	HCC827	1.45993e-10	5.60904e-07	TVP23B
ENSG00000167978	71.7825	12	ENSG00000167978.17_2752638_2760469_1	H8383	1.484e-10	5.70153e-07	SRRM2
ENSG00000205707	62.5118	8	ENST00000555151.5	H8383	1.49515e-10	5.74437e-07	ETFRF1
ENSG00000215154	51.7407	4	ENSG00000215154.6_2603420_2629194_2	H2228	1.5629e-10	6.00468e-07	ENSG00000215154
ENSG00000168275	51.6755	4	ENST00000366613.1	H8383	1.61267e-10	6.1959e-07	COA6
ENSG00000168894	62.3056	8	ENST00000443647.5	A549	1.6417e-10	6.30741e-07	RNF181
ENSG00000012061	71.3456	12	ENSG00000012061.15_45409619_45423526_1	H1975	1.79242e-10	6.88649e-07	ERCC1
ENSG00000196923	62.0691	8	ENSG00000196923.14_177483394_177497601_2	H2228	1.82753e-10	7.02137e-07	PDLIM7
ENSG00000010244	61.8622	8	ENST00000394670.8	H8383	2.00718e-10	7.7116e-07	ZNF207
ENSG00000100906	51.1865	4	ENST00000555371.1	HCC827	2.04059e-10	7.83993e-07	NFKBIA
ENSG00000100938	61.6896	8	ENST00000420554.6	H2228	2.1704e-10	8.33867e-07	GMPR2
ENSG00000109736	61.6486	8	ENSG00000109736.15_2930568_2934796_5	HCC827	2.21109e-10	8.49502e-07	MFSD10
ENSG00000064042	70.7611	12	ENSG00000064042.18_41360815_41646173_1	H2228	2.307e-10	8.86348e-07	LIMCH1
ENSG00000104231	61.548	8	ENSG00000104231.11_81701722_81732373_1	H1975	2.31418e-10	8.89109e-07	ZFAND1
ENSG00000254999	50.8554	4	ENSG00000254999.4_10115675_10127190_1	H1975	2.39304e-10	9.19407e-07	BRK1
ENSG00000003056	50.711	4	ENST00000541507.5	HCC827	2.5652e-10	9.85548e-07	M6PR
ENSG00000168014	50.5289	4	ENSG00000168014.16_74012714_74033748_1	H8383	2.79998e-10	1.07575e-06	C2CD3
ENSG00000135535	50.5164	4	ENST00000324953.9	HCC827	2.81688e-10	1.08224e-06	CD164
ENSG00000072778	70.0139	12	ENSG00000072778.20_7223032_7225266_2	HCC827	3.18386e-10	1.22324e-06	ACADVL
ENSG00000104723	60.8396	8	ENSG00000104723.21_15540263_15758277_1	HCC827	3.18897e-10	1.2252e-06	TUSC3
ENSG00000171984	43.7124	2	ENST00000303142.11	HCC827	3.22091e-10	1.23747e-06	SHLD1
ENSG00000258315	69.8614	12	ENST00000552402.5	H8383	3.40003e-10	1.30629e-06	C17orf49
ENSG00000089127	55.5236	6	ENST00000202917.10	H2228	3.63353e-10	1.396e-06	OAS1
ENSG00000023191	60.4598	8	ENST00000397614.5	H8383	3.7866e-10	1.45481e-06	RNH1
ENSG00000165629	60.2905	8	ENST00000335698.4	H1975	4.08766e-10	1.57048e-06	ATP5F1C
ENSG00000132341	49.724	4	ENST00000541630.5	HCC827	4.12319e-10	1.58413e-06	RAN
ENSG00000064601	60.1873	8	ENST00000354880.9	HCC827	4.28286e-10	1.64548e-06	CTSA
ENSG00000122034	49.3964	4	ENSG00000122034.15_27424619_27435688_3	H8383	4.82631e-10	1.85427e-06	GTF3A
ENSG00000171490	59.6487	8	ENSG00000171490.13_11837355_11847743_1	HCC827	5.46222e-10	2.09859e-06	RSL1D1
ENSG00000126790	54.6278	6	ENSG00000126790.12_59472606_59484408_2	H8383	5.51096e-10	2.11731e-06	L3HYPDH
ENSG00000090054	49.0679	4	ENST00000469778.1	HCC827	5.65138e-10	2.17126e-06	SPTLC1
ENSG00000101266	59.5712	8	ENST00000217244.9	H1975	5.65671e-10	2.17331e-06	CSNK2A1
ENSG00000100804	68.5894	12	ENST00000460922.2	HCC827	5.87552e-10	2.25737e-06	PSMB5
ENSG00000266472	48.9722	4	ENST00000581066.2	H8383	5.91733e-10	2.27344e-06	MRPS21
ENSG00000239672	59.2691	8	ENST00000336097.7	HCC827	6.483e-10	2.49077e-06	NME1
ENSG00000109971	48.6334	4	ENSG00000109971.14_123057489_123062404_1	HCC827	6.9631e-10	2.67522e-06	HSPA8
ENSG00000169100	48.5448	4	ENSG00000169100.14_1386430_1392113_1	H2228	7.26563e-10	2.79145e-06	SLC25A6
ENSG00000135047	58.9816	8	ENSG00000135047.15_87726114_87731393_1	H1975	7.38064e-10	2.83564e-06	CTSL
ENSG00000168872	48.4598	4	ENSG00000168872.17_70346901_70356945_1	H8383	7.56836e-10	2.90777e-06	DDX19A
ENSG00000178105	53.9021	6	ENSG00000178105.11_108841404_108940927_1	H2228	7.72022e-10	2.96611e-06	DDX10
ENSG00000137154	48.097	4	ENSG00000137154.13_19376255_19380236_1	A549	9.00837e-10	3.46102e-06	RPS6
ENSG00000136156	58.1198	8	ENST00000649266.1	HCC827	1.08825e-09	4.18107e-06	ITM2B
ENSG00000129103	47.5049	4	ENST00000483327.5	HCC827	1.19689e-09	4.59847e-06	SUMF2
ENSG00000108654	66.8554	12	ENST00000540698.6	HCC827	1.23526e-09	4.74587e-06	DDX5
ENSG00000115306	57.6835	8	ENSG00000115306.16_54456327_54624816_1	H8383	1.32437e-09	5.08822e-06	SPTBN1
ENSG00000197989	57.6084	8	ENST00000461832.2	H8383	1.36985e-09	5.26295e-06	SNHG12
ENSG00000140859	57.5108	8	ENST00000445690.7	H2228	1.43132e-09	5.49913e-06	KIFC3
ENSG00000141551	46.9848	4	ENST00000314028.10	H8383	1.5361e-09	5.90169e-06	CSNK1D
ENSG00000166145	46.8726	4	ENST00000344051.8	H2228	1.62101e-09	6.22792e-06	SPINT1
ENSG00000142676	46.8272	4	ENST00000467075.2	A549	1.65664e-09	6.3648e-06	RPL11
ENSG00000188529	57.1394	8	ENST00000485292.1	H1975	1.69138e-09	6.49828e-06	SRSF10
ENSG00000111669	46.7584	4	ENSG00000111669.15_6867531_6870828_3	HCC827	1.71224e-09	6.57842e-06	TPI1
ENSG00000146416	66.0877	12	ENST00000367596.5	H8383	1.71481e-09	6.5883e-06	AIG1
ENSG00000146701	46.7233	4	ENST00000443006.5	HCC827	1.74127e-09	6.68997e-06	MDH2
ENSG00000129354	52.0858	6	ENSG00000129354.11_10572672_10587299_2	HCC827	1.79215e-09	6.88545e-06	AP1M2
ENSG00000126524	46.6356	4	ENSG00000126524.10_66987680_66995566_1	HCC827	1.8161e-09	6.97744e-06	SBDS
ENSG00000013306	65.7927	12	ENST00000377095.10	HCC827	1.9448e-09	7.47193e-06	SLC25A39
ENSG00000157483	56.7674	8	ENSG00000157483.9_59174156_59372871_1	A549	1.99906e-09	7.6804e-06	MYO1E
ENSG00000132507	56.6043	8	ENST00000419711.6	A549	2.15096e-09	8.264e-06	EIF5A
ENSG00000225973	56.4222	8	ENST00000436697.3	A549	2.33409e-09	8.96759e-06	PIGBOS1
ENSG00000133606	45.7434	4	ENST00000443720.6	H1975	2.78503e-09	1.07001e-05	MKRN1
ENSG00000111481	45.6843	4	ENST00000550171.5	HCC827	2.86497e-09	1.10072e-05	COPZ1
ENSG00000107438	45.3132	4	ENST00000477757.5	HCC827	3.42234e-09	1.31486e-05	PDLIM1
ENSG00000104763	64.4611	12	ENSG00000104763.19_18066890_18084091_2	H1975	3.42872e-09	1.31731e-05	ASAH1
ENSG00000149357	45.1236	4	ENST00000544594.5	HCC827	3.74743e-09	1.43976e-05	LAMTOR1
ENSG00000174851	45.0553	4	ENST00000359461.10	H8383	3.87212e-09	1.48767e-05	YIF1A
ENSG00000143575	45.0292	4	ENSG00000143575.15_154272629_154275873_4	HCC827	3.92074e-09	1.50635e-05	HAX1
ENSG00000067225	44.9383	4	ENST00000389093.7	HCC827	4.09515e-09	1.57336e-05	PKM
ENSG00000107223	55.1132	8	ENST00000371649.5	H8383	4.19683e-09	1.61242e-05	EDF1
ENSG00000143153	44.8443	4	ENSG00000143153.13_169127312_169132722_1	HCC827	4.28368e-09	1.64579e-05	ATP1B1
ENSG00000102144	55.0432	8	ENSG00000102144.15_78104248_78126267_4	HCC827	4.33034e-09	1.66372e-05	PGK1
ENSG00000067560	44.7415	4	ENSG00000067560.12_49359145_49411999_1	HCC827	4.49955e-09	1.72873e-05	RHOA
ENSG00000161547	63.7862	12	ENSG00000161547.16_76734839_76737331_1	H2228	4.56675e-09	1.75455e-05	SRSF2
ENSG00000148291	63.6873	12	ENSG00000148291.10_133356578_133361158_4	A549	4.76231e-09	1.82968e-05	SURF2
ENSG00000112305	44.571	4	ENSG00000112305.15_70667883_70773425_1	H8383	4.88214e-09	1.87572e-05	SMAP1
ENSG00000156411	63.6273	12	ENST00000554880.5	H1975	4.88518e-09	1.87689e-05	ATP5MPL
ENSG00000012171	44.5618	4	ENSG00000012171.20_50269169_50272705_1	H2228	4.90372e-09	1.88401e-05	SEMA3B
ENSG00000198791	54.6679	8	ENSG00000198791.12_17242855_17246855_1	H8383	5.122e-09	1.96787e-05	CNOT7
ENSG00000179010	44.4486	4	ENST00000382581.4	H8383	5.1768e-09	1.98893e-05	MRFAP1
ENSG00000214160	54.5848	8	ENSG00000214160.10_184242301_184248968_2	H8383	5.31606e-09	2.04243e-05	ALG3
ENSG00000103495	54.543	8	ENST00000568544.5	H8383	5.41628e-09	2.08093e-05	MAZ
ENSG00000244405	54.5353	8	ENST00000475484.1	H2228	5.43486e-09	2.08807e-05	ETV5
ENSG00000156467	63.3744	12	ENST00000518406.5	H1975	5.43806e-09	2.0893e-05	UQCRB
ENSG00000197157	54.4296	8	ENSG00000197157.11_127652194_128020942_1	H2228	5.69779e-09	2.18909e-05	SND1
ENSG00000096092	44.2273	4	ENSG00000096092.6_52671113_52686277_2	H1975	5.75496e-09	2.21106e-05	TMEM14A
ENSG00000136527	44.2005	4	ENST00000342294.4	H2228	5.82918e-09	2.23957e-05	TRA2B
ENSG00000121064	54.2684	8	ENST00000573239.1	HCC827	6.12361e-09	2.35269e-05	SCPEP1
ENSG00000133112	44.0673	4	ENST00000379056.5	H2228	6.21256e-09	2.38687e-05	TPT1
ENSG00000114354	53.674	8	ENSG00000114354.14_100709494_100748964_1	HCC827	7.985e-09	3.06784e-05	TFG
ENSG00000092203	53.4585	8	ENSG00000092203.15_21477218_21488065_1	H8383	8.79094e-09	3.37748e-05	TOX4
ENSG00000100387	53.4219	8	ENSG00000100387.9_40951378_40972662_1	H1975	8.9356e-09	3.43306e-05	RBX1
ENSG00000157637	48.5808	6	ENST00000288439.9	A549	9.04432e-09	3.47483e-05	SLC38A10
ENSG00000170421	43.2494	4	ENSG00000170421.12_52897194_52926469_1	H2228	9.18528e-09	3.52898e-05	KRT8
ENSG00000166165	62.0626	12	ENST00000555039.1	HCC827	9.47263e-09	3.63939e-05	CKB
ENSG00000183735	48.3677	6	ENST00000331710.10	H2228	9.97669e-09	3.83304e-05	TBK1
ENSG00000218739	42.99	4	ENST00000392061.6	H1975	1.03975e-08	3.99471e-05	CEBPZOS
ENSG00000005022	42.8514	4	ENSG00000005022.6_119468444_119471396_1	HCC827	1.11091e-08	4.26811e-05	SLC25A5
ENSG00000254986	42.8506	4	ENST00000532677.5	H8383	1.11134e-08	4.26977e-05	DPP3
ENSG00000084207	52.8983	8	ENSG00000084207.18_67583812_67586656_2	A549	1.12847e-08	4.33557e-05	GSTP1
ENSG00000138382	42.8167	4	ENST00000409965.5	A549	1.12949e-08	4.33949e-05	METTL5
ENSG00000153130	61.6128	12	ENST00000394203.7	HCC827	1.14527e-08	4.40012e-05	SCOC
ENSG00000171314	42.6555	4	ENSG00000171314.9_97426293_97433444_1	HCC827	1.2199e-08	4.68685e-05	PGAM1
ENSG00000151135	47.9134	6	ENSG00000151135.10_106955907_106968375_1	H8383	1.22964e-08	4.72428e-05	TMEM263
ENSG00000174886	52.6929	8	ENST00000593233.1	H2228	1.23658e-08	4.75096e-05	NDUFA11
ENSG00000117528	36.3878	2	ENST00000370214.9	A549	1.25458e-08	4.82009e-05	ABCD3
ENSG00000131469	52.5262	8	ENST00000589913.6	H1975	1.33184e-08	5.11691e-05	RPL27
ENSG00000129128	42.4094	4	ENSG00000129128.13_176329962_176332245_1	HCC827	1.37201e-08	5.27126e-05	SPCS3
ENSG00000204217	36.0487	2	ENSG00000204217.15_202556096_202560341_1	H8383	1.48637e-08	5.71062e-05	BMPR2
ENSG00000138085	42.1843	4	ENST00000405489.7	A549	1.52771e-08	5.86945e-05	ATRAID
ENSG00000204227	52.0339	8	ENSG00000204227.5_33208500_33210612_1	HCC827	1.6579e-08	6.36964e-05	RING1
ENSG00000162144	39.0472	3	ENST00000447532.6	HCC827	1.69614e-08	6.51657e-05	CYB561A3
ENSG00000135624	41.8905	4	ENST00000398422.2	HCC827	1.75768e-08	6.753e-05	CCT7
ENSG00000092820	51.8536	8	ENSG00000092820.18_158765748_158767417_1	HCC827	1.79628e-08	6.90132e-05	EZR
ENSG00000133639	41.8388	4	ENST00000673901.1	H2228	1.80155e-08	6.92157e-05	BTG1
ENSG00000136709	51.8448	8	ENSG00000136709.12_127705922_127713824_1	H1975	1.80333e-08	6.92839e-05	WDR33
ENSG00000114978	38.6909	3	ENST00000494600.1	A549	2.01814e-08	7.75369e-05	MOB1A
ENSG00000100528	51.58	8	ENST00000395573.8	HCC827	2.02849e-08	7.79346e-05	CNIH1
ENSG00000214063	51.5185	8	ENST00000397406.5	H8383	2.08461e-08	8.00909e-05	TSPAN4
ENSG00000140682	46.6736	6	ENSG00000140682.19_31472030_31475334_1	H1975	2.17361e-08	8.35102e-05	TGFB1I1
ENSG00000163399	40.9766	4	ENST00000295598.10	HCC827	2.71799e-08	0.000104425	ATP1A1
ENSG00000125772	50.864	8	ENSG00000125772.14_5580037_5611007_3	HCC827	2.78723e-08	0.000107085	GPCPD1
ENSG00000107164	50.8238	8	ENST00000492199.1	HCC827	2.83738e-08	0.000109012	FUBP3
ENSG00000162191	40.8676	4	ENST00000534176.1	HCC827	2.86288e-08	0.000109992	UBXN1
ENSG00000146540	59.2195	12	ENST00000357429.10	H8383	3.13118e-08	0.0001203	C7orf50
ENSG00000136682	59.2107	12	ENST00000490323.5	H2228	3.14271e-08	0.000120743	CBWD2
ENSG00000114125	50.557	8	ENST00000393000.3	H2228	3.19345e-08	0.000122692	RNF7
ENSG00000008394	50.499	8	ENSG00000008394.13_16354231_16364409_1	H8383	3.27659e-08	0.000125887	MGST1
ENSG00000150787	40.5188	4	ENST00000528679.5	H8383	3.38071e-08	0.000129887	PTS
ENSG00000117625	40.4473	4	ENSG00000117625.13_211259396_211261202_2	H8383	3.49783e-08	0.000134387	RCOR3
ENSG00000101199	37.5559	3	ENSG00000101199.13_63272816_63279106_1	H1975	3.50955e-08	0.000134837	ARFGAP1
ENSG00000115875	50.3132	8	ENSG00000115875.19_38744893_38751361_8	H2228	3.55776e-08	0.000136689	SRSF7
ENSG00000144306	40.3488	4	ENST00000549848.5	H1975	3.66596e-08	0.000140846	SCRN3
ENSG00000060491	40.2224	4	ENST00000290291.10	HCC827	3.89342e-08	0.000149585	OGFR
ENSG00000182718	40.2101	4	ENST00000421017.6	A549	3.91622e-08	0.000150461	ANXA2
ENSG00000254929	50.0359	8	ENSG00000254929.6_47546421_47553514_3	A549	4.0224e-08	0.000154541	ENSG00000254929
ENSG00000057019	40.1423	4	ENSG00000057019.16_98808087_98901695_1	H8383	4.04477e-08	0.0001554	DCBLD2
ENSG00000197747	40.1076	4	ENST00000368809.1	HCC827	4.11228e-08	0.000157994	S100A10
ENSG00000089006	49.9225	8	ENST00000484809.1	HCC827	4.22931e-08	0.00016249	SNX5
ENSG00000165637	49.8556	8	ENSG00000165637.13_75210645_75231277_2	HCC827	4.35631e-08	0.000167369	VDAC2
ENSG00000183255	39.9558	4	ENST00000397887.7	HCC827	4.42044e-08	0.000169833	PTTG1IP
ENSG00000168066	58.3648	12	ENST00000227503.13	H2228	4.47629e-08	0.000171979	SF1
ENSG00000125971	39.8587	4	ENSG00000125971.16_34516409_34540958_3	H1975	4.62956e-08	0.000177868	DYNLRB1
ENSG00000179526	58.2637	12	ENST00000359551.6	H8383	4.66916e-08	0.000179389	SHARPIN
ENSG00000010270	49.6929	8	ENST00000434197.5	HCC827	4.68138e-08	0.000179859	STARD3NL
ENSG00000129226	39.8157	4	ENST00000380498.10	HCC827	4.72541e-08	0.00018155	CD68
ENSG00000173267	36.9385	3	ENST00000372017.4	A549	4.74131e-08	0.000182161	SNCG
ENSG00000162300	58.1083	12	ENST00000525509.1	H8383	4.98202e-08	0.000191409	ZFPL1
ENSG00000122359	49.2412	8	ENSG00000122359.18_80155588_80205537_6	HCC827	5.71546e-08	0.000219588	ANXA11
ENSG00000063244	49.0908	8	ENSG00000063244.12_55655065_55674715_1	H8383	6.10789e-08	0.000234665	U2AF2
ENSG00000136485	49.0332	8	ENSG00000136485.15_63591563_63742957_1	H8383	6.26536e-08	0.000240715	DCAF7
ENSG00000185475	48.7926	8	ENST00000533861.5	A549	6.96711e-08	0.000267676	TMEM179B
ENSG00000042753	48.7435	8	ENST00000601498.5	H2228	7.11952e-08	0.000273532	AP2S1
ENSG00000150316	38.893	4	ENSG00000150316.12_94963127_94973556_1	A549	7.33008e-08	0.000281622	CWC15
ENSG00000111229	57.1434	12	ENSG00000111229.16_110434910_110450337_1	H8383	7.44683e-08	0.000286107	ARPC3
ENSG00000132199	43.9364	6	ENSG00000132199.20_693340_712630_4	HCC827	7.60999e-08	0.000292376	ENOSF1
ENSG00000113732	38.7276	4	ENST00000265093.4	HCC827	7.92991e-08	0.000304667	ATP6V0E1
ENSG00000167645	56.6815	12	ENST00000589986.2	HCC827	9.0225e-08	0.000346645	YIF1B
ENSG00000115694	56.68	12	ENST00000535007.5	HCC827	9.02818e-08	0.000346863	STK25
ENSG00000256053	48.1934	8	ENST00000440963.1	HCC827	9.07292e-08	0.000348581	COA8
ENSG00000133318	38.4389	4	ENSG00000133318.14_63752514_63759885_1	HCC827	9.09635e-08	0.000349482	RTN3
ENSG00000198162	38.4153	4	ENSG00000198162.12_117367943_117402409_1	HCC827	9.19877e-08	0.000353417	MAN1A2
ENSG00000047457	35.3668	3	ENSG00000047457.14_149209357_149221829_1	H2228	1.01916e-07	0.000391559	CP
ENSG00000052841	50.0465	9	ENSG00000052841.15_43358954_43493961_1	H2228	1.05578e-07	0.00040563	TTC17
ENSG00000157601	32.0875	2	ENSG00000157601.14_41449215_41459213_1	HCC827	1.07716e-07	0.000413844	MX1
ENSG00000172977	35.1979	3	ENST00000377046.7	H8383	1.10645e-07	0.000425097	KAT5
ENSG00000165272	31.979	2	ENST00000494313.2	HCC827	1.13723e-07	0.000436925	AQP3
ENSG00000128609	37.8976	4	ENST00000618945.4	HCC827	1.17641e-07	0.000451977	NDUFA5
ENSG00000143106	47.572	8	ENSG00000143106.13_109401850_109426437_4	HCC827	1.19264e-07	0.000458213	PSMA5
ENSG00000172531	47.5673	8	ENST00000358239.8	HCC827	1.1951e-07	0.000459158	PPP1CA
ENSG00000065154	37.8549	4	ENST00000368845.6	H8383	1.20051e-07	0.000461235	OAT
ENSG00000051108	47.5568	8	ENSG00000051108.15_56935279_56943881_1	HCC827	1.20066e-07	0.000461292	HERPUD1
ENSG00000147526	31.8294	2	ENSG00000147526.20_38787236_38848132_1	H2228	1.22555e-07	0.000470857	TACC1
ENSG00000178982	47.4873	8	ENST00000593149.5	H1975	1.23789e-07	0.000475598	EIF3K
ENSG00000121895	34.9601	3	ENST00000495029.1	A549	1.24214e-07	0.000477229	TMEM156
ENSG00000169223	37.6109	4	ENSG00000169223.15_177331567_177351661_4	HCC827	1.34798e-07	0.000517895	LMAN2
ENSG00000165502	37.562	4	ENSG00000165502.7_49618691_49620626_1	HCC827	1.37963e-07	0.000530056	RPL36AL
ENSG00000241685	55.5984	12	ENSG00000241685.10_99325898_99366262_1	HCC827	1.41346e-07	0.00054305	ARPC1A
ENSG00000140350	37.4672	4	ENST00000409628.6	HCC827	1.44315e-07	0.000554457	ANP32A
ENSG00000058262	47.0912	8	ENST00000243253.8	H8383	1.47322e-07	0.000566012	SEC61A1
ENSG00000100823	55.4105	12	ENST00000553681.5	A549	1.52763e-07	0.000586917	APEX1
ENSG00000115307	46.9103	8	ENSG00000115307.17_74526652_74529688_4	HCC827	1.59494e-07	0.000612775	AUP1
ENSG00000074842	46.8148	8	ENSG00000074842.8_4657545_4670342_3	HCC827	1.66323e-07	0.000639014	MYDGF
ENSG00000104907	46.8034	8	ENSG00000104907.12_13104907_13116736_2	A549	1.67154e-07	0.000642205	TRMT1
ENSG00000196230	37.1466	4	ENSG00000196230.13_30720352_30724576_1	HCC827	1.68028e-07	0.000645565	TUBB
ENSG00000134339	37.1365	4	ENST00000256733.8	A549	1.68838e-07	0.000648676	SAA2
ENSG00000148248	37.1031	4	ENST00000371989.8	HCC827	1.71528e-07	0.000659012	SURF4
ENSG00000103254	31.1215	2	ENSG00000103254.10_721560_722590_1	H1975	1.74607e-07	0.000670841	ANTKMT
ENSG00000113575	46.7005	8	ENSG00000113575.10_134205402_134226071_1	HCC827	1.74874e-07	0.000671864	PPP2CA
ENSG00000240972	36.9654	4	ENST00000498385.1	H8383	1.83112e-07	0.000703515	MIF
ENSG00000137947	36.9267	4	ENSG00000137947.12_88852934_88891567_1	HCC827	1.86499e-07	0.00071653	GTF2B
ENSG00000065057	36.913	4	ENST00000562951.5	HCC827	1.87717e-07	0.00072121	NTHL1
ENSG00000196937	46.4486	8	ENSG00000196937.11_121364133_121396417_1	HCC827	1.95295e-07	0.000750324	FAM3C
ENSG00000114120	46.3597	8	ENST00000507429.5	HCC827	2.03053e-07	0.00078013	SLC25A36
ENSG00000090263	54.6301	12	ENST00000393008.7	H2228	2.10829e-07	0.000810005	MRPS33
ENSG00000180398	36.6244	4	ENST00000409913.5	HCC827	2.15246e-07	0.000826976	MCFD2
ENSG00000138600	33.776	3	ENSG00000138600.10_50707580_50765709_2	H8383	2.20904e-07	0.000848712	SPPL2A
ENSG00000128989	33.7688	3	ENST00000567830.1	H8383	2.2168e-07	0.000851694	ARPP19
ENSG00000154723	46.1237	8	ENST00000400087.7	H8383	2.25166e-07	0.00086509	ATP5PF
ENSG00000147955	46.0845	8	ENSG00000147955.17_34634722_34637787_1	A549	2.29065e-07	0.000880068	SIGMAR1
ENSG00000153879	46.0677	8	ENSG00000153879.9_33374199_33379990_1	H2228	2.30754e-07	0.000886556	CEBPG
ENSG00000110628	46.0292	8	ENST00000649076.2	H8383	2.34681e-07	0.000901645	SLC22A18
ENSG00000145782	45.9488	8	ENST00000500945.2	H2228	2.43082e-07	0.00093392	ATG12
ENSG00000286129	36.3443	4	ENSG00000286129.1_22298124_22307344_2	H1975	2.45819e-07	0.000944437	ENSG00000286129
ENSG00000182903	45.9077	8	ENST00000515578.5	H1975	2.47504e-07	0.000950909	ZNF721
ENSG00000136717	41.3194	6	ENST00000348750.8	H2228	2.50502e-07	0.000962428	BIN1
ENSG00000265241	36.2469	4	ENST00000369307.4	H8383	2.57421e-07	0.000989012	RBM8A
ENSG00000114391	45.7859	8	ENST00000495401.5	H8383	2.61045e-07	0.00100294	RPL24
ENSG00000164032	36.1865	4	ENSG00000164032.12_99948088_99950275_2	HCC827	2.64897e-07	0.00101773	H2AZ1
ENSG00000205323	36.1701	4	ENST00000546604.5	H1975	2.66971e-07	0.0010257	SARNP
ENSG00000167553	45.6903	8	ENSG00000167553.15_49265081_49273331_3	HCC827	2.72195e-07	0.00104577	TUBA1C
ENSG00000174446	36.0999	4	ENST00000307979.7	A549	2.75995e-07	0.00106037	SNAPC5
ENSG00000139146	53.9648	12	ENST00000454658.6	H8383	2.77255e-07	0.00106522	SINHCAF
ENSG00000147889	33.2198	3	ENST00000304494.9	H1975	2.89453e-07	0.00111208	CDKN2A
ENSG00000165055	35.8417	4	ENST00000480046.5	A549	3.11898e-07	0.00119831	METTL2B
ENSG00000165644	47.5322	9	ENSG00000165644.11_75233971_75235957_12	HCC827	3.12304e-07	0.00119987	COMTD1
ENSG00000100129	35.8362	4	ENST00000482600.5	HCC827	3.1271e-07	0.00120143	EIF3L
ENSG00000144895	45.2716	8	ENST00000474505.5	HCC827	3.26853e-07	0.00125577	EIF2A
ENSG00000128595	35.7139	4	ENST00000249364.9	HCC827	3.31351e-07	0.00127305	CALU
ENSG00000141504	35.6402	4	ENST00000576686.1	A549	3.4313e-07	0.00131831	SAT2
ENSG00000132254	45.0385	8	ENST00000423813.6	HCC827	3.6186e-07	0.00139027	ARFIP2
ENSG00000108433	35.5222	4	ENST00000575949.6	A549	3.62828e-07	0.00139398	GOSR2
ENSG00000149743	32.7375	3	ENST00000394547.7	H8383	3.65859e-07	0.00140563	TRPT1
ENSG00000110911	29.6015	2	ENST00000547198.5	H2228	3.73352e-07	0.00143442	SLC11A2
ENSG00000101181	40.414	6	ENST00000467101.5	H1975	3.77667e-07	0.001451	MTG2
ENSG00000136143	44.9141	8	ENSG00000136143.16_48002434_48037968_1	H1975	3.8205e-07	0.00146783	SUCLA2
ENSG00000125445	44.7945	8	ENSG00000125445.11_75261879_75266330_1	H1975	4.02508e-07	0.00154644	MRPS7
ENSG00000117362	35.2336	4	ENSG00000117362.13_150265404_150269016_5	H2228	4.15933e-07	0.00159802	APH1A
ENSG00000173113	44.5646	8	ENST00000535750.5	H8383	4.44953e-07	0.00170951	TRMT112
ENSG00000185803	52.7695	12	ENSG00000185803.10_144358613_144361271_3	H2228	4.52707e-07	0.0017393	SLC52A2
ENSG00000197111	52.6747	12	ENSG00000197111.15_53462514_53479850_1	A549	4.70603e-07	0.00180806	PCBP2
ENSG00000249395	44.4313	8	ENSG00000249395.3_75223127_75324607_1	H2228	4.71554e-07	0.00181171	CASC9
ENSG00000104964	44.3378	8	ENST00000221561.12	H8383	4.91167e-07	0.00188706	TLE5
ENSG00000143256	44.3372	8	ENSG00000143256.5_161100556_161118037_1	H2228	4.91298e-07	0.00188757	PFDN2
ENSG00000137692	44.2601	8	ENSG00000137692.12_103080309_103092156_1	HCC827	5.08063e-07	0.00195198	DCUN1D5
ENSG00000100504	44.2111	8	ENST00000530336.2	HCC827	5.1902e-07	0.00199408	PYGL
ENSG00000010404	34.7088	4	ENST00000428056.6	A549	5.33115e-07	0.00204823	IDS
ENSG00000139428	34.6674	4	ENST00000545712.7	A549	5.43661e-07	0.00208874	MMAB
ENSG00000003436	46.2145	9	ENSG00000003436.16_187528560_187554447_1	H1975	5.49441e-07	0.00211095	TFPI
ENSG00000100567	34.5875	4	ENST00000557508.5	HCC827	5.64563e-07	0.00216905	PSMA3
ENSG00000130429	43.803	8	ENSG00000130429.15_99374730_99394779_1	HCC827	6.19863e-07	0.00238151	ARPC1B
ENSG00000065978	34.384	4	ENSG00000065978.19_42682418_42702349_4	HCC827	6.21576e-07	0.0023881	YBX1
ENSG00000099783	43.7619	8	ENST00000325495.9	HCC827	6.31015e-07	0.00242436	HNRNPM
ENSG00000100722	39.2498	6	ENST00000251038.10	A549	6.3943e-07	0.00245669	ZC3H14
ENSG00000126945	34.3182	4	ENST00000316594.6	HCC827	6.41211e-07	0.00246353	HNRNPH2
ENSG00000170545	43.6553	8	ENST00000398453.7	HCC827	6.6094e-07	0.00253933	SMAGP
ENSG00000140299	34.2422	4	ENST00000477543.1	H2228	6.64647e-07	0.00255358	BNIP2
ENSG00000112651	34.1961	4	ENST00000230413.9	H2228	6.79259e-07	0.00260971	MRPL2
ENSG00000159199	43.5848	8	ENST00000393366.7	HCC827	6.81505e-07	0.00261834	ATP5MC1
ENSG00000087077	43.5633	8	ENSG00000087077.14_100867387_100873454_4	HCC827	6.87908e-07	0.00264294	TRIP6
ENSG00000143819	43.534	8	ENSG00000143819.12_225810134_225845563_4	HCC827	6.96731e-07	0.00267684	EPHX1
ENSG00000128708	34.1402	4	ENST00000412731.5	HCC827	6.97445e-07	0.00267958	HAT1
ENSG00000179933	34.1162	4	ENSG00000179933.6_23095525_23098488_1	HCC827	7.05382e-07	0.00271008	C14orf119
ENSG00000136238	43.4781	8	ENST00000348035.9	H8383	7.13841e-07	0.00274258	RAC1
ENSG00000115204	34.0835	4	ENSG00000115204.15_27309492_27323083_5	HCC827	7.16387e-07	0.00275236	MPV17
ENSG00000127314	43.2681	8	ENST00000450214.6	H8383	7.81982e-07	0.00300438	RAP1B
ENSG00000164182	33.8663	4	ENSG00000164182.11_60945207_61153026_3	H2228	7.93763e-07	0.00304964	NDUFAF2
ENSG00000221978	43.1005	8	ENST00000418865.6	HCC827	8.40967e-07	0.003231	CCNL2
ENSG00000198015	33.723	4	ENST00000393128.8	H8383	8.49281e-07	0.00326294	MRPL42
ENSG00000161677	30.9508	3	ENST00000595669.5	H8383	8.70587e-07	0.00334479	JOSD2
ENSG00000108961	42.962	8	ENST00000580434.5	A549	8.93018e-07	0.00343097	RANGRF
ENSG00000135124	27.8083	2	ENST00000543984.5	HCC827	9.15194e-07	0.00351618	P2RX4
ENSG00000118816	33.5188	4	ENSG00000118816.10_77048483_77075991_2	HCC827	9.35229e-07	0.00359315	CCNI
ENSG00000087191	42.8509	8	ENSG00000087191.13_63827446_63832019_3	HCC827	9.37076e-07	0.00360024	PSMC5
ENSG00000130175	42.8335	8	ENSG00000130175.9_11435635_11450967_1	HCC827	9.44159e-07	0.00362746	PRKCSH
ENSG00000116212	38.3627	6	ENST00000319223.8	HCC827	9.54087e-07	0.0036656	LRRC42
ENSG00000231887	38.3584	6	ENST00000541175.1	HCC827	9.55901e-07	0.00367257	PRH1
ENSG00000076043	42.7611	8	ENST00000539275.5	H8383	9.74282e-07	0.00374319	REXO2
ENSG00000196510	30.6666	3	ENSG00000196510.12_110373478_110377901_1	H2228	9.99173e-07	0.00383882	ANAPC7
ENSG00000185627	42.6751	8	ENST00000382671.8	HCC827	1.01123e-06	0.00388513	PSMD13
ENSG00000171311	33.2862	4	ENST00000370885.8	H8383	1.0437e-06	0.00400989	EXOSC1
ENSG00000067082	33.255	4	ENST00000469435.1	H1975	1.05918e-06	0.00406935	KLF6
ENSG00000139842	38.0455	6	ENST00000488558.2	H1975	1.10059e-06	0.00422847	CUL4A
ENSG00000140740	33.0683	4	ENST00000561798.1	HCC827	1.15662e-06	0.00444372	UQCRC2
ENSG00000090339	30.3319	3	ENST00000264832.8	HCC827	1.17511e-06	0.00451475	ICAM1
ENSG00000274265	42.325	8	ENST00000667654.1	H2228	1.17674e-06	0.00452104	ENSG00000274265
ENSG00000115234	42.2486	8	ENSG00000115234.11_27370616_27377128_5	H1975	1.21625e-06	0.00467284	SNX17
ENSG00000125037	50.2832	12	ENSG00000125037.12_9963970_9977203_1	H8383	1.2458e-06	0.00478636	EMC3
ENSG00000133142	42.1925	8	ENST00000494801.5	H2228	1.2461e-06	0.00478751	TCEAL4
ENSG00000118363	32.8986	4	ENSG00000118363.12_74949266_74977057_4	H1975	1.25293e-06	0.00481377	SPCS2
ENSG00000131116	32.8868	4	ENST00000598676.1	H1975	1.25992e-06	0.00484062	ZNF428
ENSG00000101856	32.8749	4	ENST00000535419.2	HCC827	1.26703e-06	0.00486792	PGRMC1
ENSG00000140416	32.8705	4	ENST00000358278.7	H8383	1.26965e-06	0.00487801	TPM1
ENSG00000087088	50.2322	12	ENST00000293288.12	A549	1.27183e-06	0.00488637	BAX
ENSG00000166199	42.1228	8	ENSG00000166199.13_43880831_43920266_5	A549	1.28424e-06	0.00493405	ALKBH3
ENSG00000105755	42.1049	8	ENSG00000105755.8_43506719_43527201_2	H1975	1.29424e-06	0.00497246	ETHE1
ENSG00000175197	42.0983	8	ENST00000642841.1	HCC827	1.29793e-06	0.00498666	DDIT3
ENSG00000198900	42.0883	8	ENSG00000198900.6_41100055_41124487_1	HCC827	1.30355e-06	0.00500825	TOP1
ENSG00000092621	42.0592	8	ENST00000641573.1	H8383	1.32004e-06	0.00507158	PHGDH
ENSG00000140990	32.7786	4	ENST00000543683.6	A549	1.32588e-06	0.00509402	NDUFB10
ENSG00000135318	37.6199	6	ENST00000369646.7	HCC827	1.33286e-06	0.00512085	NT5E
ENSG00000023041	32.764	4	ENSG00000023041.11_112445032_112446917_1	H8383	1.33501e-06	0.0051291	ZDHHC6
ENSG00000124882	30.0337	3	ENST00000507603.1	H2228	1.35771e-06	0.00521633	EREG
ENSG00000119559	32.7224	4	ENST00000585675.5	H8383	1.36144e-06	0.00523064	C19orf25
ENSG00000169714	32.7088	4	ENST00000422453.6	H8383	1.3702e-06	0.0052643	CNBP
ENSG00000165996	29.9589	3	ENST00000466335.1	A549	1.40778e-06	0.00540871	HACD1
ENSG00000137955	41.8927	8	ENSG00000137955.16_75786256_75794803_2	H1975	1.41853e-06	0.00544999	RABGGTB
ENSG00000165672	32.5813	4	ENSG00000165672.7_119167720_119178812_1	HCC827	1.45505e-06	0.00559029	PRDX3
ENSG00000160570	29.8213	3	ENSG00000160570.14_42198598_42220140_1	HCC827	1.5048e-06	0.00578145	DEDD2
ENSG00000147140	32.4722	4	ENST00000276079.13	HCC827	1.53178e-06	0.00588511	NONO
ENSG00000144674	41.7145	8	ENSG00000144674.16_37243270_37323813_2	A549	1.53199e-06	0.0058859	GOLGA4
ENSG00000087086	32.4662	4	ENSG00000087086.15_48965309_48966879_1	HCC827	1.53611e-06	0.00590174	FTL
ENSG00000089157	32.4374	4	ENSG00000089157.16_120196707_120201111_5	H1975	1.55705e-06	0.00598219	RPLP0
ENSG00000143429	43.7277	9	ENST00000609777.5	H1975	1.58417e-06	0.00608639	LSP1P4
ENSG00000114126	41.632	8	ENST00000486111.5	H2228	1.58752e-06	0.00609927	TFDP2
ENSG00000197756	41.6174	8	ENST00000600880.5	H8383	1.59752e-06	0.00613766	RPL37A
ENSG00000110955	32.3274	4	ENST00000262030.8	HCC827	1.63987e-06	0.00630037	ATP5F1B
ENSG00000101365	41.5397	8	ENST00000474315.5	H2228	1.65202e-06	0.00634707	IDH3B
ENSG00000116473	41.5048	8	ENSG00000116473.14_111619783_111713113_1	H8383	1.67707e-06	0.00644329	RAP1A
ENSG00000110321	32.2454	4	ENST00000339995.10	HCC827	1.70441e-06	0.00654835	EIF4G2
ENSG00000123689	32.2351	4	ENSG00000123689.6_209675412_209676390_1	HCC827	1.71268e-06	0.0065801	G0S2
ENSG00000138768	32.2089	4	ENSG00000138768.14_75724593_75801125_1	HCC827	1.73393e-06	0.00666174	USO1
ENSG00000103363	49.3777	12	ENST00000409477.1	HCC827	1.79636e-06	0.00690162	ELOB
ENSG00000135679	36.9158	6	ENSG00000135679.25_68809024_68810308_1	H2228	1.82872e-06	0.00702593	MDM2
ENSG00000130706	41.2952	8	ENST00000620230.4	H8383	1.83566e-06	0.00705259	ADRM1
ENSG00000111057	41.2363	8	ENST00000388837.6	H2228	1.88286e-06	0.00723394	KRT18
ENSG00000124588	32.0237	4	ENST00000380454.8	A549	1.89184e-06	0.00726846	NQO2
ENSG00000154978	31.9802	4	ENST00000285279.10	H1975	1.931e-06	0.0074189	VOPP1
ENSG00000034713	31.9515	4	ENST00000563744.1	HCC827	1.95723e-06	0.00751969	GABARAPL2
ENSG00000124802	31.9427	4	ENST00000507463.1	A549	1.96541e-06	0.0075511	EEF1E1
ENSG00000122643	36.7141	6	ENST00000610140.6	H1975	2.00187e-06	0.00769118	NT5C3A
ENSG00000120742	31.7987	4	ENST00000490945.1	H1975	2.10318e-06	0.00808041	SERP1
ENSG00000160201	40.9752	8	ENST00000291552.8	A549	2.10697e-06	0.00809498	U2AF1
ENSG00000174547	31.7925	4	ENST00000430466.6	HCC827	2.10927e-06	0.00810381	MRPL11
ENSG00000159069	40.9122	8	ENSG00000159069.14_136940435_136941960_1	HCC827	2.16492e-06	0.00831763	FBXW5
ENSG00000105058	40.8781	8	ENST00000589852.5	A549	2.19692e-06	0.00844057	FAM32A
ENSG00000083457	40.866	8	ENSG00000083457.12_3714628_3723837_3	H1975	2.2084e-06	0.00848467	ITGAE
ENSG00000126005	48.8407	12	ENSG00000126005.17_35276938_35278125_3	HCC827	2.23014e-06	0.0085682	MMP24OS
ENSG00000136930	40.8235	8	ENSG00000136930.13_124353466_124415186_1	HCC827	2.24913e-06	0.00864115	PSMB7
ENSG00000188846	31.6258	4	ENST00000479563.5	A549	2.28132e-06	0.00876483	RPL14
ENSG00000102309	31.5961	4	ENSG00000102309.15_72181757_72197543_4	H1975	2.31341e-06	0.0088881	PIN4
ENSG00000272620	25.9156	2	ENSG00000272620.2_7754077_7763054_1	HCC827	2.35781e-06	0.00905872	AFAP1-AS1
ENSG00000132676	40.6877	8	ENST00000343043.7	H8383	2.38447e-06	0.00916114	DAP3
ENSG00000166333	48.6699	12	ENSG00000166333.13_6603774_6605371_1	H2228	2.38872e-06	0.00917747	ILK
ENSG00000130733	40.6773	8	ENSG00000130733.10_10922768_10928625_5	H8383	2.39516e-06	0.0092022	YIPF2
ENSG00000075914	40.6463	8	ENST00000491476.5	HCC827	2.42728e-06	0.0093256	EXOSC7
ENSG00000175634	40.5714	8	ENSG00000175634.15_67428494_67435401_2	HCC827	2.50674e-06	0.00963089	RPS6KB2
ENSG00000129197	28.7297	3	ENST00000536255.6	A549	2.55224e-06	0.00980569	RPAIN
ENSG00000123600	31.3392	4	ENST00000375258.8	A549	2.61033e-06	0.0100289	METTL8
ENSG00000140319	31.2434	4	ENSG00000140319.11_40036041_40039153_2	HCC827	2.73064e-06	0.0104911	SRP14
ENSG00000119185	48.3291	12	ENSG00000119185.12_9406661_9423176_3	HCC827	2.73919e-06	0.010524	ITGB1BP1
ENSG00000136261	40.3607	8	ENST00000437745.5	HCC827	2.7442e-06	0.0105432	BZW2
ENSG00000126254	31.1788	4	ENST00000262633.9	H8383	2.8147e-06	0.0108141	RBM42
ENSG00000143537	35.8606	6	ENST00000360674.8	H1975	2.93403e-06	0.0112725	ADAM15
ENSG00000121022	30.9627	4	ENSG00000121022.14_67043079_67062133_5	HCC827	3.11557e-06	0.01197	COPS5
ENSG00000104870	30.9304	4	ENST00000221466.10	H2228	3.16311e-06	0.0121527	FCGRT
ENSG00000149531	30.9231	4	ENSG00000149531.15_30377180_30396875_1	H8383	3.17401e-06	0.0121945	FRG1BP
ENSG00000143353	35.6834	6	ENST00000460522.5	H1975	3.17598e-06	0.0122021	LYPLAL1
ENSG00000182944	42.0807	9	ENST00000469669.5	HCC827	3.17672e-06	0.0122049	EWSR1
ENSG00000083937	30.9055	4	ENST00000471660.5	HCC827	3.20039e-06	0.0122959	CHMP2B
ENSG00000197265	30.8808	4	ENSG00000197265.9_30578524_30658052_1	H2228	3.2377e-06	0.0124393	GTF2E2
ENSG00000105677	47.8328	12	ENSG00000105677.12_35545630_35547526_1	HCC827	3.34215e-06	0.0128406	TMEM147
ENSG00000168036	35.5221	6	ENST00000643031.1	HCC827	3.41335e-06	0.0131141	CTNNB1
ENSG00000102172	30.7627	4	ENST00000379404.5	HCC827	3.42235e-06	0.0131487	SMS
ENSG00000163170	30.7592	4	ENST00000295326.4	H8383	3.42788e-06	0.0131699	BOLA3
ENSG00000025293	39.7937	8	ENSG00000025293.17_35772022_35823476_1	H8383	3.49997e-06	0.0134469	PHF20
ENSG00000120533	39.7931	8	ENST00000521662.5	HCC827	3.50085e-06	0.0134503	ENY2
ENSG00000100348	39.7496	8	ENSG00000100348.10_36467046_36481640_2	H8383	3.56677e-06	0.0137035	TXN2
ENSG00000182899	30.6191	4	ENST00000448864.6	H1975	3.66095e-06	0.0140654	RPL35A
ENSG00000031698	30.4733	4	ENSG00000031698.13_109213982_109238148_2	HCC827	3.92018e-06	0.0150613	SARS1
ENSG00000132646	30.4479	4	ENST00000379160.3	H1975	3.96719e-06	0.0152419	PCNA
ENSG00000173171	30.4469	4	ENST00000316721.8	H8383	3.96902e-06	0.015249	MTX1
ENSG00000181038	47.3192	12	ENST00000588563.5	H8383	4.10407e-06	0.0157678	METTL23
ENSG00000283196	39.4063	8	ENST00000636531.1	HCC827	4.13154e-06	0.0158734	ENSG00000283196
ENSG00000107738	24.7861	2	ENSG00000107738.20_71760482_71773520_1	H8383	4.14723e-06	0.0159336	VSIR
ENSG00000140545	39.3954	8	ENST00000268151.11	H2228	4.15085e-06	0.0159476	MFGE8
ENSG00000196683	39.3519	8	ENST00000463284.2	H2228	4.22878e-06	0.016247	TOMM7
ENSG00000180957	30.2665	4	ENST00000320996.14	A549	4.31944e-06	0.0165953	PITPNB
ENSG00000148187	34.9747	6	ENSG00000148187.18_122264887_122267069_1	A549	4.3585e-06	0.0167454	MRRF
ENSG00000141552	39.2439	8	ENST00000571024.6	H8383	4.4288e-06	0.0170154	ANAPC11
ENSG00000119431	27.5424	3	ENST00000374180.3	H2228	4.53084e-06	0.0174075	HDHD3
ENSG00000146425	30.1463	4	ENSG00000146425.11_158636474_158644739_3	HCC827	4.56991e-06	0.0175576	DYNLT1
ENSG00000101166	39.1408	8	ENST00000371033.9	HCC827	4.6283e-06	0.0177819	PRELID3B
ENSG00000105968	46.9314	12	ENST00000446531.1	HCC827	4.79087e-06	0.0184065	H2AZ2
ENSG00000115919	34.761	6	ENSG00000115919.15_142812211_143042305_2	A549	4.79407e-06	0.0184188	KYNU
ENSG00000094880	27.4065	3	ENST00000394886.7	HCC827	4.83813e-06	0.0185881	CDC23
ENSG00000023572	29.9697	4	ENSG00000023572.9_193096468_193105433_1	A549	4.96448e-06	0.0190735	GLRX2
ENSG00000179950	38.9619	8	ENST00000527197.5	H2228	4.99601e-06	0.0191947	PUF60
ENSG00000160058	27.3243	3	ENST00000373520.8	A549	5.03411e-06	0.0193411	BSDC1
ENSG00000152234	38.9415	8	ENST00000590665.5	HCC827	5.03983e-06	0.019363	ATP5F1A
ENSG00000163512	29.9372	4	ENST00000420543.6	H8383	5.04063e-06	0.0193661	AZI2
ENSG00000084623	29.9301	4	ENSG00000084623.11_32222407_32231604_6	HCC827	5.05742e-06	0.0194306	EIF3I
ENSG00000086666	38.9056	8	ENSG00000086666.19_80059922_80138379_1	H2228	5.11764e-06	0.019662	ZFAND6
ENSG00000187742	46.629	12	ENSG00000187742.15_89318500_89338510_1	A549	5.40412e-06	0.0207626	SECISBP2
ENSG00000168397	29.7882	4	ENSG00000168397.17_241637693_241672631_1	HCC827	5.40528e-06	0.0207671	ATG4B
ENSG00000183172	29.7365	4	ENST00000422252.1	H2228	5.53777e-06	0.0212761	SMDT1
ENSG00000119421	29.5018	4	ENSG00000119421.7_122144058_122159779_1	H2228	6.18112e-06	0.0237479	NDUFA8
ENSG00000144560	29.498	4	ENST00000430365.7	H8383	6.19207e-06	0.0237899	VGLL4
ENSG00000102316	46.2771	12	ENSG00000102316.17_54809097_54816012_4	H2228	6.21564e-06	0.0238805	MAGED2
ENSG00000100353	29.4094	4	ENST00000462641.1	H8383	6.45459e-06	0.0247985	EIF3D
ENSG00000122705	38.3586	8	ENSG00000122705.17_36190856_36212061_1	HCC827	6.46248e-06	0.0248288	CLTA
ENSG00000089327	38.3202	8	ENST00000541435.6	HCC827	6.56899e-06	0.0252381	FXYD5
ENSG00000126261	38.3074	8	ENSG00000126261.13_34428381_34469890_2	HCC827	6.60485e-06	0.0253758	UBA2
ENSG00000058085	34.0156	6	ENST00000264144.5	H2228	6.68081e-06	0.0256677	LAMC2
ENSG00000158710	29.2432	4	ENSG00000158710.14_159918107_159925507_5	H8383	6.97658e-06	0.026804	TAGLN2
ENSG00000176871	26.6362	3	ENST00000315436.7	H2228	7.01733e-06	0.0269606	WSB2
ENSG00000183011	29.222	4	ENST00000333775.9	HCC827	7.04617e-06	0.0270714	NAA38
ENSG00000137776	45.9506	12	ENSG00000137776.17_58893031_58933679_1	H2228	7.07546e-06	0.0271839	SLTM
ENSG00000134153	29.1396	4	ENST00000528949.1	HCC827	7.32332e-06	0.0281362	EMC7
ENSG00000112473	38.0501	8	ENST00000463972.1	HCC827	7.36964e-06	0.0283142	SLC39A7
ENSG00000089063	29.0749	4	ENST00000379299.6	H8383	7.54811e-06	0.0289998	TMEM230
ENSG00000196419	29.0316	4	ENST00000402580.7	HCC827	7.70286e-06	0.0295944	XRCC6
ENSG00000141027	37.8368	8	ENST00000582357.5	H8383	8.06941e-06	0.0310027	NCOR1
ENSG00000105088	23.405	2	ENSG00000105088.8_9853718_9914773_1	HCC827	8.27313e-06	0.0317854	OLFM2
ENSG00000004975	28.8389	4	ENST00000005340.10	HCC827	8.42894e-06	0.032384	DVL2
ENSG00000119333	37.6814	8	ENSG00000119333.11_128633661_128656681_3	HCC827	8.62018e-06	0.0331187	WDR34
ENSG00000178035	37.6796	8	ENSG00000178035.12_49024343_49029398_6	H8383	8.62663e-06	0.0331435	IMPDH2
ENSG00000197930	28.7884	4	ENSG00000197930.13_52643288_52695529_1	HCC827	8.63052e-06	0.0331584	ERO1A
ENSG00000105619	26.2065	3	ENST00000391758.5	H8383	8.63333e-06	0.0331692	TFPT
ENSG00000090971	28.7764	4	ENSG00000090971.5_55485223_55487568_1	H8383	8.67895e-06	0.0333445	NAT14
ENSG00000183010	37.5623	8	ENSG00000183010.17_81932391_81937300_5	HCC827	9.06722e-06	0.0348362	PYCR1
ENSG00000011243	33.24	6	ENSG00000011243.18_15380050_15418988_2	H8383	9.42766e-06	0.0362211	AKAP8L
ENSG00000165792	28.5937	4	ENSG00000165792.17_20989996_20993442_3	H8383	9.45267e-06	0.0363172	METTL17
ENSG00000116584	28.5748	4	ENSG00000116584.20_155968220_155978160_1	A549	9.53658e-06	0.0366395	ARHGEF2
ENSG00000213853	33.1958	6	ENST00000536829.1	A549	9.61407e-06	0.0369372	EMP2
ENSG00000172500	37.4219	8	ENST00000338369.6	H8383	9.62422e-06	0.0369763	FIBP
ENSG00000107581	37.3831	8	ENSG00000107581.13_119035793_119050617_1	HCC827	9.78408e-06	0.0375904	EIF3A
ENSG00000169908	28.469	4	ENST00000493348.1	H8383	1.00197e-05	0.0384958	TM4SF1
ENSG00000109065	37.3146	8	ENSG00000109065.12_74770567_74776339_3	A549	1.00722e-05	0.0386974	NAT9
ENSG00000172239	28.4543	4	ENST00000436644.6	H2228	1.00888e-05	0.0387612	PAIP1
ENSG00000025708	28.4313	4	ENST00000487162.1	H2228	1.01978e-05	0.03918	TYMP
ENSG00000155959	28.4253	4	ENST00000625964.2	HCC827	1.02264e-05	0.0392898	VBP1
ENSG00000109099	22.9462	2	ENST00000312280.9	H2228	1.04061e-05	0.0399802	PMP22
ENSG00000171497	28.3753	4	ENST00000512699.1	HCC827	1.04682e-05	0.040219	PPID
ENSG00000175334	28.3598	4	ENST00000445560.6	HCC827	1.05445e-05	0.0405118	BANF1
ENSG00000159596	25.7696	3	ENST00000496366.1	H2228	1.06576e-05	0.0409465	TMEM69
ENSG00000236362	22.8955	2	ENST00000440137.1	H1975	1.06736e-05	0.041008	GAGE12F
ENSG00000134186	28.2977	4	ENSG00000134186.12_108692327_108697504_1	HCC827	1.08547e-05	0.0417038	PRPF38B
ENSG00000125505	44.8608	12	ENSG00000125505.17_54173415_54178852_1	HCC827	1.08865e-05	0.0418259	MBOAT7
ENSG00000215845	37.1113	8	ENST00000368024.5	H8383	1.09787e-05	0.04218	TSTD1
ENSG00000106367	37.0973	8	ENSG00000106367.15_101154476_101161276_1	H2228	1.10444e-05	0.0424327	AP1S1
ENSG00000173432	37.0915	8	ENST00000532858.5	HCC827	1.10715e-05	0.0425368	SAA1
ENSG00000150961	28.2063	4	ENST00000280551.11	A549	1.13278e-05	0.0435215	SEC24D
ENSG00000112514	37.0152	8	ENST00000488034.5	HCC827	1.1435e-05	0.0439334	CUTA
ENSG00000127483	38.938	9	ENSG00000127483.19_20770965_20787312_1	H1975	1.18209e-05	0.0454158	HP1BP3
ENSG00000168487	28.0944	4	ENST00000306349.12	H1975	1.19356e-05	0.0458565	BMP1
ENSG00000105254	36.8497	8	ENST00000588385.5	H2228	1.22649e-05	0.0471219	TBCB
ENSG00000075420	36.7974	8	ENST00000336824.8	A549	1.25397e-05	0.0481776	FNDC3B
ENSG00000106541	25.4318	3	ENSG00000106541.12_16792770_16804999_2	HCC827	1.25415e-05	0.0481845	AGR2
ENSG00000213928	36.7572	8	ENST00000560311.1	HCC827	1.27546e-05	0.0490031	IRF9
ENSG00000160789	36.7397	8	ENST00000368300.9	H1975	1.28494e-05	0.0493675	LMNA
ENSG00000105281	27.915	4	ENST00000542575.6	HCC827	1.29777e-05	0.0498604	SLC1A5
ENSG00000166794	27.8841	4	ENSG00000166794.4_64155812_64163006_1	HCC827	1.31658e-05	0.050583	PPIB
ENSG00000158793	27.8494	4	ENSG00000158793.14_161118125_161121067_3	H2228	1.33808e-05	0.051409	NIT1
ENSG00000119335	27.8421	4	ENST00000372692.8	HCC827	1.34263e-05	0.051584	SET
ENSG00000089053	36.6128	8	ENSG00000089053.13_121345840_121352411_1	HCC827	1.35574e-05	0.0520876	ANAPC5
ENSG00000169692	27.7986	4	ENST00000371694.7	H2228	1.37018e-05	0.0526422	AGPAT2
ENSG00000165175	27.773	4	ENST00000457894.4	HCC827	1.38666e-05	0.0532756	MID1IP1
ENSG00000135404	27.758	4	ENST00000552692.5	HCC827	1.39637e-05	0.0536486	CD63
ENSG00000178449	27.7425	4	ENST00000317943.6	HCC827	1.4065e-05	0.0540376	COX14
ENSG00000164163	36.4422	8	ENSG00000164163.11_145120037_145129173_1	H2228	1.45712e-05	0.0559824	ABCE1
ENSG00000188186	36.4185	8	ENST00000474831.5	H2228	1.4718e-05	0.0565467	LAMTOR4
ENSG00000099250	22.2471	2	ENSG00000099250.18_33197621_33216817_1	H1975	1.47605e-05	0.0567099	NRP1
ENSG00000197223	36.4107	8	ENST00000409302.1	H1975	1.47665e-05	0.0567329	C1D
ENSG00000131236	36.3039	8	ENST00000372792.7	HCC827	1.54477e-05	0.0593501	CAP1
ENSG00000103145	27.539	4	ENST00000574151.5	A549	1.54649e-05	0.0594162	HCFC1R1
ENSG00000120708	27.5347	4	ENSG00000120708.17_136053943_136063817_1	HCC827	1.54958e-05	0.0595347	TGFBI
ENSG00000141934	27.5337	4	ENST00000269812.7	HCC827	1.55034e-05	0.0595639	PLPP2
ENSG00000153113	43.9232	12	ENST00000511097.6	H2228	1.57382e-05	0.0604663	CAST
ENSG00000123595	27.4917	4	ENST00000618931.2	H8383	1.58094e-05	0.0607398	RAB9A
ENSG00000106049	36.2467	8	ENSG00000106049.9_27541153_27663001_1	H2228	1.5825e-05	0.0607997	HIBADH
ENSG00000204257	27.4663	4	ENST00000395305.7	H8383	1.59983e-05	0.0614653	HLA-DMA
ENSG00000136718	27.4617	4	ENST00000409649.5	H8383	1.60326e-05	0.0615973	IMP4
ENSG00000158850	36.1357	8	ENST00000622395.4	H8383	1.65834e-05	0.0637135	B4GALT3
ENSG00000127022	27.3482	4	ENST00000452673.6	HCC827	1.69029e-05	0.0649408	CANX
ENSG00000164062	27.3036	4	ENST00000296456.10	H2228	1.72583e-05	0.0663063	APEH
ENSG00000130254	24.6482	3	ENSG00000130254.12_5586999_5604644_1	HCC827	1.82894e-05	0.0702678	SAFB2
ENSG00000165283	35.8979	8	ENST00000619795.4	H8383	1.83324e-05	0.0704332	STOML2
ENSG00000168209	35.8936	8	ENSG00000168209.5_72273925_72276036_3	HCC827	1.83656e-05	0.0705605	DDIT4
ENSG00000165704	27.1609	4	ENSG00000165704.15_134460165_134500668_2	HCC827	1.84438e-05	0.0708611	HPRT1
ENSG00000123395	27.1428	4	ENST00000553049.5	HCC827	1.86002e-05	0.0714621	ATG101
ENSG00000165916	35.7668	8	ENSG00000165916.8_47418769_47426251_1	HCC827	1.93725e-05	0.0744291	PSMC3
ENSG00000160752	43.3675	12	ENSG00000160752.14_155308959_155320666_2	HCC827	1.95629e-05	0.0751605	FDPS
ENSG00000138772	35.7325	8	ENSG00000138772.13_78551747_78555672_1	HCC827	1.96545e-05	0.0755126	ANXA3
ENSG00000133313	31.5467	6	ENST00000324301.12	HCC827	1.9928e-05	0.0765634	CNDP2
ENSG00000078618	26.9782	4	ENST00000352171.11	HCC827	2.00815e-05	0.0771531	NRDC
ENSG00000006625	26.9364	4	ENST00000440082.5	A549	2.04759e-05	0.0786684	GGCT
ENSG00000166130	31.482	6	ENST00000342502.6	H1975	2.05048e-05	0.0787794	IKBIP
ENSG00000063978	26.9333	4	ENST00000314289.13	H8383	2.05056e-05	0.0787827	RNF4
ENSG00000103485	21.508	2	ENST00000395384.9	H2228	2.13599e-05	0.0820648	QPRT
ENSG00000141526	35.4982	8	ENSG00000141526.16_82228397_82239481_1	H8383	2.16911e-05	0.0833373	SLC16A3
ENSG00000103148	31.3416	6	ENSG00000103148.16_138019_138670_2	H2228	2.1812e-05	0.0838017	NPRL3
ENSG00000069849	35.4836	8	ENSG00000069849.11_141876643_141926193_2	HCC827	2.18242e-05	0.0838486	ATP1B3
ENSG00000049167	21.3876	2	ENST00000265038.9	H1975	2.26847e-05	0.0871544	ERCC8
ENSG00000243716	31.2246	6	ENST00000517539.5	HCC827	2.29648e-05	0.0882306	NPIPB5
ENSG00000158435	26.6203	4	ENST00000420107.1	HCC827	2.37205e-05	0.0911342	CNOT11
ENSG00000168000	42.8252	12	ENSG00000168000.14_62690276_62706256_2	HCC827	2.41713e-05	0.0928663	BSCL2
ENSG00000142655	26.5084	4	ENSG00000142655.13_10474950_10520011_1	H1975	2.49869e-05	0.0959995	PEX14
ENSG00000158864	26.4393	4	ENSG00000158864.12_161202372_161214392_1	HCC827	2.58029e-05	0.0991347	NDUFS2
ENSG00000102054	35.0593	8	ENST00000330735.7	HCC827	2.60818e-05	0.100206	RBBP7
ENSG00000011304	35.0357	8	ENST00000349038.8	HCC827	2.63412e-05	0.101203	PTBP1
ENSG00000069345	26.3692	4	ENSG00000069345.12_46964733_46973674_1	H8383	2.66577e-05	0.102419	DNAJA2
ENSG00000090861	26.3538	4	ENST00000261772.12	H8383	2.68486e-05	0.103152	AARS1
ENSG00000104853	26.3483	4	ENST00000586915.1	HCC827	2.69173e-05	0.103416	CLPTM1
ENSG00000103642	21.0088	2	ENSG00000103642.12_63121833_63127460_1	A549	2.74161e-05	0.105332	LACTB
ENSG00000134480	26.2757	4	ENSG00000134480.15_87410987_87412850_1	H2228	2.78417e-05	0.106968	CCNH
ENSG00000169228	34.8244	8	ENST00000478234.5	H1975	2.87816e-05	0.110579	RAB24
ENSG00000142507	26.1792	4	ENSG00000142507.10_4796204_4798495_1	HCC827	2.9118e-05	0.111871	PSMB6
ENSG00000100911	34.7705	8	ENST00000560410.5	HCC827	2.94383e-05	0.113102	PSME2
ENSG00000109854	34.7443	8	ENST00000451739.6	HCC827	2.97636e-05	0.114352	HTATIP2
ENSG00000168906	34.7205	8	ENSG00000168906.13_85544720_85545281_4	HCC827	3.00621e-05	0.115499	MAT2A
ENSG00000122140	34.6994	8	ENSG00000122140.11_135501289_135504671_1	H1975	3.03281e-05	0.116521	MRPS2
ENSG00000169813	26.0665	4	ENST00000357065.8	H8383	3.06829e-05	0.117884	HNRNPF
ENSG00000276291	42.1075	12	ENSG00000276291.5_40992317_41014133_6	H8383	3.19459e-05	0.122736	FRG1HP
ENSG00000153037	34.4725	8	ENST00000282999.7	HCC827	3.335e-05	0.128131	SRP19
ENSG00000278311	41.9709	12	ENSG00000278311.5_36581414_36589848_1	HCC827	3.36833e-05	0.129411	GGNBP2
ENSG00000149547	41.9591	12	ENSG00000149547.15_125569477_125584684_4	HCC827	3.3837e-05	0.130002	EI24
ENSG00000177885	25.8446	4	ENST00000316615.9	HCC827	3.40111e-05	0.130671	GRB2
ENSG00000128951	25.7871	4	ENST00000558813.5	HCC827	3.49313e-05	0.134206	DUT
ENSG00000182362	34.3519	8	ENSG00000182362.14_46286384_46297723_1	H1975	3.50737e-05	0.134753	YBEY
ENSG00000214413	25.7247	4	ENST00000652396.1	A549	3.59576e-05	0.138149	BBIP1
ENSG00000182220	34.2896	8	ENST00000423649.2	HCC827	3.59988e-05	0.138307	ATP6AP2
ENSG00000260916	41.7685	12	ENST00000568808.5	H8383	3.64274e-05	0.139954	CCPG1
ENSG00000171421	25.667	4	ENST00000508987.1	H2228	3.69334e-05	0.141898	MRPL36
ENSG00000105185	25.6456	4	ENST00000586035.1	H8383	3.73015e-05	0.143313	PDCD5
ENSG00000130202	25.6269	4	ENST00000252483.10	HCC827	3.76263e-05	0.14456	NECTIN2
ENSG00000072756	23.0679	3	ENST00000339437.11	H8383	3.90872e-05	0.150173	TRNT1
ENSG00000158604	34.077	8	ENST00000481238.1	A549	3.93414e-05	0.15115	TMED4
ENSG00000265681	25.4924	4	ENST00000579248.5	H2228	4.00484e-05	0.153866	RPL17
ENSG00000213339	33.9676	8	ENST00000589488.5	HCC827	4.11787e-05	0.158208	QTRT1
ENSG00000146223	33.886	8	ENSG00000146223.15_42888156_42889900_1	HCC827	4.26057e-05	0.163691	RPL7L1
ENSG00000157823	22.8883	3	ENST00000557999.5	HCC827	4.26078e-05	0.163699	AP3S2
ENSG00000143553	25.3229	4	ENST00000462880.1	H8383	4.33212e-05	0.16644	SNAPIN
ENSG00000163320	33.8424	8	ENST00000482016.6	H8383	4.33859e-05	0.166689	CGGBP1
ENSG00000092148	33.8334	8	ENSG00000092148.13_31100118_31106950_1	HCC827	4.35486e-05	0.167314	HECTD1
ENSG00000224877	25.3033	4	ENSG00000224877.4_81239318_81240507_1	H2228	4.37169e-05	0.16796	NDUFAF8
ENSG00000162909	25.2809	4	ENSG00000162909.18_223712539_223775177_2	HCC827	4.41725e-05	0.169711	CAPN2
ENSG00000167986	25.266	4	ENST00000301764.12	HCC827	4.44787e-05	0.170887	DDB1
ENSG00000133131	41.2503	12	ENSG00000133131.15_106940738_106955047_1	A549	4.44984e-05	0.170963	MORC4
ENSG00000165688	25.1602	4	ENST00000399219.7	HCC827	4.67136e-05	0.179474	PMPCA
ENSG00000039123	29.5496	6	ENSG00000039123.16_55308001_55322765_1	A549	4.78652e-05	0.183898	MTREX
ENSG00000005893	25.0862	4	ENST00000371335.4	H1975	4.83418e-05	0.185729	LAMP2
ENSG00000086061	25.0519	4	ENST00000495015.5	HCC827	4.91156e-05	0.188702	DNAJA1
ENSG00000196504	25.0039	4	ENSG00000196504.17_152672548_152718019_1	HCC827	5.02198e-05	0.192944	PRPF40A
ENSG00000169230	24.954	4	ENSG00000169230.10_177303799_177306669_5	HCC827	5.13929e-05	0.197452	PRELID1
ENSG00000198492	24.8686	4	ENSG00000198492.16_28736940_28769774_1	HCC827	5.34637e-05	0.205407	YTHDF2
ENSG00000119929	19.6715	2	ENST00000471520.5	A549	5.35046e-05	0.205565	CUTC
ENSG00000129187	29.2839	6	ENST00000500813.6	HCC827	5.37532e-05	0.20652	DCTD
ENSG00000105669	33.3138	8	ENSG00000105669.14_18899514_18919387_5	H2228	5.40633e-05	0.207711	COPE
ENSG00000104980	24.8292	4	ENSG00000104980.8_7926718_7938117_1	HCC827	5.44494e-05	0.209195	TIMM44
ENSG00000117592	33.2829	8	ENST00000470017.1	HCC827	5.47625e-05	0.210397	PRDX6
ENSG00000149541	24.8149	4	ENSG00000149541.10_62615297_62621986_1	HCC827	5.4809e-05	0.210576	B3GAT3
ENSG00000237550	24.7827	4	ENSG00000237550.5_82372196_82372915_3	H2228	5.56335e-05	0.213744	ENSG00000237550
ENSG00000180822	24.7311	4	ENST00000419065.6	H1975	5.69766e-05	0.218904	PSMG4
ENSG00000168701	24.7202	4	ENST00000562235.5	H8383	5.7264e-05	0.220008	TMEM208
ENSG00000145191	24.7076	4	ENST00000432569.2	H2228	5.76e-05	0.221299	EIF2B5
ENSG00000151092	22.2374	3	ENST00000396649.7	H8383	5.82159e-05	0.223666	NGLY1
ENSG00000227057	24.6658	4	ENST00000473611.5	H1975	5.87226e-05	0.225612	WDR46
ENSG00000013588	22.1673	3	ENST00000014914.5	A549	6.02056e-05	0.23131	GPRC5A
ENSG00000127125	24.589	4	ENST00000372556.3	A549	6.08466e-05	0.233773	PPCS
ENSG00000139218	33.011	8	ENST00000395453.2	A549	6.13079e-05	0.235545	SCAF11
ENSG00000231925	24.5134	4	ENST00000434618.6	HCC827	6.30115e-05	0.24209	TAPBP
ENSG00000140105	32.942	8	ENST00000355338.6	HCC827	6.30887e-05	0.242387	WARS1
ENSG00000173744	24.4402	4	ENSG00000173744.17_227552084_227555091_1	HCC827	6.51783e-05	0.250415	AGFG1
ENSG00000184831	24.4162	4	ENSG00000184831.14_23833367_23907941_5	H8383	6.59078e-05	0.253218	APOO
ENSG00000117308	40.1576	12	ENSG00000117308.15_23795604_23799542_1	H8383	6.77029e-05	0.260115	GALE
ENSG00000170142	32.7511	8	ENST00000452012.1	HCC827	6.82824e-05	0.262341	UBE2E1
ENSG00000162076	32.735	8	ENSG00000162076.13_2883215_2899365_1	H2228	6.87402e-05	0.2641	FLYWCH2
ENSG00000196873	32.6806	8	ENST00000377349.6	HCC827	7.03054e-05	0.270113	CBWD3
ENSG00000185864	21.8184	3	ENST00000415645.6	A549	7.11614e-05	0.273402	NPIPB4
ENSG00000086065	32.6212	8	ENST00000419016.6	HCC827	7.20565e-05	0.276841	CHMP5
ENSG00000196365	24.2157	4	ENST00000360614.8	HCC827	7.23024e-05	0.277786	LONP1
ENSG00000122565	24.2141	4	ENST00000409747.5	H8383	7.23566e-05	0.277994	CBX3
ENSG00000089154	24.2068	4	ENSG00000089154.11_120161489_120194715_1	H8383	7.26011e-05	0.278933	GCN1
ENSG00000071626	28.5702	6	ENSG00000071626.16_1432537_1435684_1	HCC827	7.33532e-05	0.281823	DAZAP1
ENSG00000182199	32.5762	8	ENSG00000182199.11_57229711_57234726_2	A549	7.34098e-05	0.282041	SHMT2
ENSG00000109180	39.8703	12	ENSG00000109180.14_48831044_48861248_1	HCC827	7.55611e-05	0.290306	OCIAD1
ENSG00000172893	24.0841	4	ENST00000355527.7	HCC827	7.68319e-05	0.295188	DHCR7
ENSG00000141380	28.4577	6	ENST00000269137.11	HCC827	7.7031e-05	0.295953	SS18
ENSG00000089693	24.0741	4	ENST00000435120.5	HCC827	7.71886e-05	0.296559	MLF2
ENSG00000115241	32.4233	8	ENST00000344034.5	HCC827	7.8203e-05	0.300456	PPM1G
ENSG00000085662	32.4028	8	ENSG00000085662.14_134442356_134459100_1	H8383	7.88714e-05	0.303024	AKR1B1
ENSG00000163466	24.0174	4	ENSG00000163466.16_218217194_218254108_10	HCC827	7.92374e-05	0.30443	ARPC2
ENSG00000143303	34.2776	9	ENST00000368218.8	H8383	7.98461e-05	0.306769	RRNAD1
ENSG00000187244	32.3691	8	ENSG00000187244.12_44820464_44821416_1	HCC827	7.99765e-05	0.30727	BCAM
ENSG00000157191	21.5495	3	ENST00000486390.1	H8383	8.09376e-05	0.310962	NECAP2
ENSG00000127837	23.9702	4	ENST00000444053.5	HCC827	8.09823e-05	0.311134	AAMP
ENSG00000002586	23.8832	4	ENST00000611428.5_PAR_Y	H1975	8.42978e-05	0.323872	CD99
ENSG00000261824	23.8669	4	ENST00000659364.1	H2228	8.49353e-05	0.326322	LINC00662
ENSG00000079462	23.8589	4	ENST00000538771.5	H8383	8.52467e-05	0.327518	PAFAH1B3
ENSG00000198258	23.8581	4	ENST00000358666.7	HCC827	8.52792e-05	0.327643	UBL5
ENSG00000133316	32.1518	8	ENST00000311713.11	H8383	8.74886e-05	0.336131	WDR74
ENSG00000203485	23.757	4	ENST00000398337.8	H1975	8.935e-05	0.343283	INF2
ENSG00000154803	21.3375	3	ENST00000389169.9	A549	8.95823e-05	0.344175	FLCN
ENSG00000069275	23.6931	4	ENSG00000069275.13_205719613_205750182_1	H1975	9.2022e-05	0.353548	NUCKS1
ENSG00000101966	27.9683	6	ENSG00000101966.12_123860027_123900566_2	H1975	9.52649e-05	0.366008	XIAP
ENSG00000269968	23.5975	4	ENSG00000269968.1_6534512_6545714_2	H1975	9.61698e-05	0.369484	ENSG00000269968
ENSG00000170955	23.5967	4	ENST00000532354.1	H8383	9.62049e-05	0.369619	CAVIN3
ENSG00000075292	27.9229	6	ENSG00000075292.19_71331782_71369954_4	A549	9.71559e-05	0.373273	ZNF638
ENSG00000185825	39.1996	12	ENST00000458587.8	H1975	9.75557e-05	0.374809	BCAP31
ENSG00000175166	23.4886	4	ENST00000439383.5	HCC827	0.00010112	0.388501	PSMD2
ENSG00000204272	23.4766	4	ENST00000637096.1	H1975	0.00010168	0.390656	NBDY
ENSG00000107897	23.4051	4	ENST00000396271.8	H2228	0.000105085	0.403736	ACBD5
ENSG00000173812	23.4017	4	ENST00000462917.1	HCC827	0.000105249	0.404368	EIF1
ENSG00000183207	31.6753	8	ENSG00000183207.14_48993890_49015929_2	H2228	0.000106473	0.409068	RUVBL2
ENSG00000108561	23.3669	4	ENSG00000108561.8_5432777_5439155_1	HCC827	0.00010695	0.410902	C1QBP
ENSG00000115268	23.3558	4	ENST00000233609.8	H1975	0.000107496	0.413002	RPS15
ENSG00000117862	23.3437	4	ENSG00000117862.13_52020131_52055717_1	HCC827	0.000108101	0.415323	TXNDC12
ENSG00000128654	38.9289	12	ENSG00000128654.14_176269442_176338025_2	HCC827	0.000108111	0.415363	MTX2
ENSG00000132329	23.3276	4	ENSG00000132329.11_237859146_237912106_1	HCC827	0.000108901	0.418399	RAMP1
ENSG00000006534	23.3203	4	ENST00000342456.11	HCC827	0.000109271	0.419819	ALDH3B1
ENSG00000278615	23.3183	4	ENST00000532786.2	A549	0.00010937	0.420201	C11orf98
ENSG00000184162	31.5395	8	ENST00000544883.5	A549	0.00011259	0.432573	NR2C2AP
ENSG00000164252	31.5097	8	ENSG00000164252.13_77055542_77065234_1	H8383	0.000113979	0.437907	AGGF1
ENSG00000116062	31.5067	8	ENSG00000116062.16_47800750_47806945_1	H1975	0.000114118	0.43844	MSH6
ENSG00000165609	31.5029	8	ENST00000378937.7	HCC827	0.000114299	0.439138	NUDT5
ENSG00000116237	18.1336	2	ENST00000489498.5	H1975	0.000115437	0.443508	ICMT
ENSG00000141279	20.8025	3	ENST00000322157.9	HCC827	0.000115699	0.444516	NPEPPS
ENSG00000108587	31.4049	8	ENSG00000108587.15_30477423_30522593_3	H8383	0.000118997	0.457187	GOSR1
ENSG00000185808	31.4025	8	ENST00000464265.5	H8383	0.000119112	0.457629	PIGP
ENSG00000204228	20.7331	3	ENSG00000204228.4_33204655_33206831_1	H1975	0.000119602	0.459512	HSD17B8
ENSG00000050130	38.6126	12	ENST00000425728.6	A549	0.000121868	0.468216	JKAMP
ENSG00000122417	31.3239	8	ENST00000370566.7	HCC827	0.000123022	0.472649	ODF2L
ENSG00000144401	27.353	6	ENST00000411432.5	H2228	0.000124335	0.477693	METTL21A
ENSG00000131507	23.0168	4	ENSG00000131507.11_142108788_142152774_1	H1975	0.000125651	0.482752	NDFIP1
ENSG00000092108	31.2516	8	ENST00000544052.6	H8383	0.000126728	0.486888	SCFD1
ENSG00000168958	31.2408	8	ENST00000304593.13	H8383	0.000127292	0.489057	MFF
ENSG00000113282	31.2174	8	ENST00000523908.5	HCC827	0.000128518	0.493767	CLINT1
ENSG00000124942	17.914	2	ENST00000378024.9	A549	0.00012883	0.494963	AHNAK
ENSG00000176386	22.9348	4	ENSG00000176386.9_113266992_113275410_2	HCC827	0.000130481	0.501308	CDC26
ENSG00000168615	31.1533	8	ENST00000487273.7	HCC827	0.000131944	0.506929	ADAM9
ENSG00000138029	22.9043	4	ENST00000545822.2	HCC827	0.000132324	0.508387	HADHB
ENSG00000099810	17.8559	2	ENST00000419385.5	A549	0.00013263	0.509566	MTAP
ENSG00000149761	38.3541	12	ENST00000441250.6	H8383	0.000134373	0.51626	NUDT22
ENSG00000165819	22.8456	4	ENST00000544500.5	HCC827	0.000135945	0.522301	METTL3
ENSG00000162972	22.7795	4	ENSG00000162972.10_199955821_199964108_2	A549	0.000140136	0.538403	MAIP1
ENSG00000138796	22.7718	4	ENST00000638648.1	HCC827	0.000140636	0.540322	HADH
ENSG00000088247	20.325	3	ENSG00000088247.17_6413641_6415457_1	H1975	0.000145347	0.558422	KHSRP
ENSG00000187514	22.692	4	ENSG00000187514.16_231711345_231713538_1	HCC827	0.000145888	0.560503	PTMA
ENSG00000138095	30.8778	8	ENSG00000138095.19_43942701_43995989_1	HCC827	0.000147713	0.567512	LRPPRC
ENSG00000174748	22.6316	4	ENST00000413699.7	H8383	0.000149993	0.576274	RPL15
ENSG00000188243	22.52	4	ENST00000497707.5	H1975	0.000157886	0.606598	COMMD6
ENSG00000131051	37.9103	12	ENSG00000131051.24_35731360_35742242_1	H1975	0.000158835	0.610244	RBM39
ENSG00000102804	22.4968	4	ENST00000622051.1	HCC827	0.000159575	0.613087	TSC22D1
ENSG00000065911	22.4838	4	ENST00000470592.5	HCC827	0.000160529	0.616754	MTHFD2
ENSG00000168734	26.7185	6	ENST00000372892.7	H1975	0.00016349	0.628129	PKIG
ENSG00000163950	20.0684	3	ENST00000489418.6	HCC827	0.000164293	0.631213	SLBP
ENSG00000107262	22.4326	4	ENST00000379707.7	H1975	0.000164346	0.631417	BAG1
ENSG00000120709	20.0309	3	ENST00000511024.5	HCC827	0.000167256	0.642599	FAM53C
ENSG00000122085	32.4327	9	ENSG00000122085.17_241075549_241102287_1	H1975	0.000167581	0.643845	MTERF4
ENSG00000113593	19.9749	3	ENSG00000113593.12_65563299_65587541_1	HCC827	0.000171791	0.66002	PPWD1
ENSG00000131508	22.3175	4	ENSG00000131508.16_139561516_139562391_1	HCC827	0.00017326	0.665665	UBE2D2
ENSG00000105373	22.2899	4	ENSG00000105373.19_47745551_47757057_1	HCC827	0.000175469	0.674152	NOP53
ENSG00000177731	30.4529	8	ENST00000581858.5	HCC827	0.000175745	0.675211	FLII
ENSG00000148824	22.2454	4	ENSG00000148824.19_133394196_133572741_1	H8383	0.000179088	0.688055	MTG1
ENSG00000129351	37.548	12	ENSG00000129351.17_10683518_10685765_1	HCC827	0.000181985	0.699187	ILF3
ENSG00000198171	30.3411	8	ENST00000496781.1	H8383	0.000183948	0.706727	DDRGK1
ENSG00000142937	22.1864	4	ENST00000372209.3	HCC827	0.000184005	0.706947	RPS8
ENSG00000136938	22.165	4	ENSG00000136938.9_97984592_98015811_2	HCC827	0.000185818	0.713913	ANP32B
ENSG00000205339	22.1579	4	ENST00000379719.8	HCC827	0.000186422	0.716235	IPO7
ENSG00000126088	30.2449	8	ENST00000652514.1	HCC827	0.000191309	0.735011	UROD
ENSG00000177700	30.2419	8	ENSG00000177700.6_840205_842748_1	H1975	0.000191544	0.735912	POLR2L
ENSG00000219200	22.0756	4	ENST00000552039.2	H2228	0.000193594	0.743788	RNASEK
ENSG00000172366	30.2068	8	ENSG00000172366.20_641929_648474_4	H8383	0.000194304	0.746515	MCRIP2
ENSG00000233276	22.0602	4	ENST00000646881.1	HCC827	0.000194965	0.749057	GPX1
ENSG00000204316	22.0478	4	ENSG00000204316.12_75898643_75904660_1	HCC827	0.000196073	0.753312	MRPL38
ENSG00000113643	21.9854	4	ENST00000520013.5	HCC827	0.000201765	0.77518	RARS1
ENSG00000146963	21.9642	4	ENST00000263545.7	HCC827	0.000203736	0.782753	LUC7L2
ENSG00000157778	30.0597	8	ENST00000288607.3	H1975	0.000206303	0.792617	PSMG3
ENSG00000102265	21.9291	4	ENST00000377017.5	H2228	0.000207037	0.795436	TIMP1
ENSG00000198369	26.1249	6	ENSG00000198369.10_65344196_65432599_2	A549	0.000211026	0.810762	SPRED2
ENSG00000068120	29.962	8	ENST00000421097.6	A549	0.00021467	0.824761	COASY
ENSG00000120948	19.4991	3	ENST00000315091.7	HCC827	0.000215551	0.828145	TARDBP
ENSG00000164258	37.083	12	ENSG00000164258.12_53601805_53683338_1	HCC827	0.000216584	0.832116	NDUFS4
ENSG00000126456	37.0791	12	ENST00000377135.8	H8383	0.000216904	0.833345	IRF3
ENSG00000067829	37.0537	12	ENSG00000067829.19_153785767_153794375_4	HCC827	0.000218972	0.841289	IDH3G
ENSG00000167615	25.9903	6	ENST00000610347.1	H1975	0.000223567	0.858944	LENG8
ENSG00000121644	21.7516	4	ENST00000263831.11	A549	0.000224579	0.862832	DESI2
ENSG00000097033	29.8343	8	ENSG00000097033.14_86704895_86724874_1	HCC827	0.000226121	0.868757	SH3GLB1
ENSG00000242259	19.3915	3	ENST00000333059.5	HCC827	0.000226891	0.871717	C22orf39
ENSG00000070010	29.8156	8	ENSG00000070010.19_19450625_19479185_3	HCC827	0.000227845	0.875379	UFD1
ENSG00000106588	29.7781	8	ENST00000436986.5	H1975	0.00023134	0.888807	PSMA2
ENSG00000135916	29.7712	8	ENST00000326407.10	HCC827	0.000231989	0.891302	ITM2C
ENSG00000121900	19.3301	3	ENSG00000121900.19_32894594_32901361_1	H2228	0.000233625	0.897586	TMEM54
ENSG00000176153	36.8457	12	ENST00000553522.1	H2228	0.000236641	0.909174	GPX2
ENSG00000115484	21.6143	4	ENSG00000115484.15_61868430_61888656_1	HCC827	0.000239142	0.918785	CCT4
ENSG00000173221	29.6817	8	ENST00000379979.8	HCC827	0.000240579	0.924306	GLRX
ENSG00000131016	25.7686	6	ENSG00000131016.17_151240374_151349374_1	H1975	0.000245853	0.944568	AKAP12
ENSG00000119655	21.551	4	ENSG00000119655.10_74479942_74486436_1	HCC827	0.000246172	0.945793	NPC2
ENSG00000116459	29.6171	8	ENSG00000116459.11_111449465_111461332_1	HCC827	0.000246979	0.948895	ATP5PB
ENSG00000131165	21.524	4	ENST00000547687.1	HCC827	0.000249233	0.957553	CHMP1A
ENSG00000136521	21.5239	4	ENST00000493866.5	H8383	0.000249244	0.957597	NDUFB5
ENSG00000130770	21.52	4	ENST00000497986.5	H8383	0.000249691	0.959311	ATP5IF1
ENSG00000177192	25.684	6	ENST00000443358.6	H2228	0.000254933	0.979451	PUS1
ENSG00000116560	29.5325	8	ENSG00000116560.11_35184122_35189303_1	HCC827	0.000255597	0.982002	SFPQ
ENSG00000141905	31.3586	9	ENST00000341919.7	H8383	0.000256888	0.986962	NFIC
ENSG00000135919	19.1186	3	ENSG00000135919.13_223975153_224039286_1	A549	0.000258383	0.992707	SERPINE2
ENSG00000181704	21.4348	4	ENSG00000181704.12_68499049_68547014_1	A549	0.000259612	0.997429	YIPF6
ENSG00000198860	36.5864	12	ENST00000423085.7	H2228	0.000260634	1	TSEN15
ENSG00000130724	21.4178	4	ENST00000601220.5	A549	0.000261643	1	CHMP2A
ENSG00000170473	21.4072	4	ENST00000398213.4	A549	0.000262907	1	PYM1
ENSG00000110536	29.456	8	ENST00000527079.2	H8383	0.000263656	1	PTPMT1
ENSG00000099875	25.5998	6	ENSG00000099875.14_2037473_2041178_1	HCC827	0.00026428	1	MKNK2
ENSG00000203724	21.3833	4	ENSG00000203724.11_197902981_197907362_1	H1975	0.000265792	1	C1orf53
ENSG00000006125	16.4429	2	ENST00000621914.4	H1975	0.000268821	1	AP2B1
ENSG00000123416	21.3481	4	ENSG00000123416.15_49127818_49130319_1	HCC827	0.000270112	1	TUBA1B
ENSG00000175324	21.3323	4	ENST00000520755.5	H8383	0.000272073	1	LSM1
ENSG00000129055	21.2885	4	ENST00000510994.5	H1975	0.00027757	1	ANAPC13
ENSG00000106028	21.2793	4	ENST00000498107.5	H2228	0.000278742	1	SSBP1
ENSG00000174939	21.2561	4	ENST00000483405.5	H2228	0.000281707	1	ASPHD1
ENSG00000143933	21.2255	4	ENST00000655450.1	HCC827	0.000285679	1	CALM2
ENSG00000104825	18.8961	3	ENST00000572515.5	H8383	0.000287259	1	NFKBIB
ENSG00000050426	25.3261	6	ENST00000549686.5	H2228	0.00029709	1	LETMD1
ENSG00000204463	36.2205	12	ENSG00000204463.12_31639028_31652323_1	H8383	0.000298582	1	BAG6
ENSG00000159479	21.1191	4	ENSG00000159479.17_43384726_43389800_1	H8383	0.000299907	1	MED8
ENSG00000100225	29.1163	8	ENSG00000100225.18_32474676_32498829_2	H8383	0.000302538	1	FBXO7
ENSG00000068745	25.2315	6	ENST00000340879.8	H1975	0.000309347	1	IP6K2
ENSG00000173933	21.0495	4	ENST00000398692.8	H1975	0.000309592	1	RBM4
ENSG00000072042	21.0008	4	ENSG00000072042.13_67676800_67677432_1	HCC827	0.000316549	1	RDH11
ENSG00000066322	20.9711	4	ENST00000487209.5	H2228	0.000320875	1	ELOVL1
ENSG00000166377	20.9634	4	ENSG00000166377.20_79344139_79378141_1	A549	0.000322004	1	ATP9B
ENSG00000061794	20.9359	4	ENSG00000061794.13_27710835_27756294_3	HCC827	0.000326069	1	MRPS35
ENSG00000125779	25.1078	6	ENST00000336066.7	H8383	0.000326105	1	PANK2
ENSG00000122376	18.6121	3	ENST00000298786.4	H1975	0.00032883	1	SHLD2
ENSG00000160014	20.8781	4	ENST00000391918.6	H1975	0.000334779	1	CALM3
ENSG00000132581	28.8571	8	ENST00000592250.5	H1975	0.000335932	1	SDF2
ENSG00000172785	25.0296	6	ENST00000382389.5	H1975	0.000337165	1	CBWD1
ENSG00000091073	20.8301	4	ENST00000430490.6	H2228	0.000342206	1	DTX2
ENSG00000148344	28.7804	8	ENSG00000148344.11_129738349_129753042_1	HCC827	0.000346502	1	PTGES
ENSG00000174718	20.796	4	ENSG00000174718.12_31959449_31962219_1	A549	0.000347571	1	RESF1
ENSG00000121310	20.7887	4	ENST00000474789.1	H1975	0.00034872	1	ECHDC2
ENSG00000100744	18.4701	3	ENST00000554182.5	H1975	0.000351792	1	GSKIP
ENSG00000169093	28.7249	8	ENST00000474865.6	A549	0.000354339	1	ASMTL
ENSG00000112578	20.7472	4	ENST00000489290.1	HCC827	0.000355389	1	BYSL
ENSG00000158411	20.7452	4	ENSG00000158411.11_99169263_99180927_3	H1975	0.000355707	1	MITD1
ENSG00000186166	20.7193	4	ENST00000526463.5	H2228	0.000359931	1	CCDC84
ENSG00000037241	28.646	8	ENST00000521476.5	A549	0.000365792	1	RPL26L1
ENSG00000123131	20.6037	4	ENST00000379341.9	A549	0.000379409	1	PRDX4
ENSG00000065882	15.751	2	ENSG00000065882.16_38090032_38137619_1	H8383	0.000379932	1	TBC1D1
ENSG00000085274	15.7377	2	ENST00000349841.9	H1975	0.000382474	1	MYNN
ENSG00000257727	20.5858	4	ENST00000548013.5	H8383	0.000382525	1	CNPY2
ENSG00000204387	20.5844	4	ENST00000375638.7	A549	0.000382769	1	SNHG32
ENSG00000156170	20.5343	4	ENSG00000156170.13_95025066_95057952_2	H1975	0.000391598	1	NDUFAF6
ENSG00000205937	20.5306	4	ENST00000320225.10	H2228	0.000392272	1	RNPS1
ENSG00000135387	20.509	4	ENST00000533657.5	HCC827	0.000396145	1	CAPRIN1
ENSG00000014641	20.4849	4	ENST00000409476.5	HCC827	0.00040051	1	MDH1
ENSG00000172775	28.4143	8	ENSG00000172775.17_57154200_57186047_1	H8383	0.000401554	1	PSME3IP1
ENSG00000130741	20.4314	4	ENSG00000130741.11_24054956_24077465_2	HCC827	0.000410388	1	EIF2S3
ENSG00000118939	35.3496	12	ENSG00000118939.17_75549480_75605933_2	H8383	0.000411883	1	UCHL3
ENSG00000137513	15.5867	2	ENST00000281038.10	HCC827	0.000412459	1	NARS2
ENSG00000166920	20.4183	4	ENST00000344300.3	H1975	0.000412856	1	C15orf48
ENSG00000244274	20.4048	4	ENST00000372723.7	HCC827	0.000415391	1	DBNDD2
ENSG00000009307	20.3935	4	ENST00000261443.9	H8383	0.000417544	1	CSDE1
ENSG00000165118	18.0868	3	ENST00000314700.5	HCC827	0.000422091	1	C9orf64
ENSG00000167747	28.2804	8	ENST00000597705.5	HCC827	0.000423774	1	C19orf48
ENSG00000105404	20.3584	4	ENSG00000105404.11_41956692_41959321_1	A549	0.000424275	1	RABAC1
ENSG00000010256	20.3437	4	ENST00000471189.5	HCC827	0.000427112	1	UQCRC1
ENSG00000277972	20.3271	4	ENST00000619858.1	H2228	0.000430355	1	CISD3
ENSG00000147804	28.2279	8	ENST00000529462.5	A549	0.000432792	1	SLC39A4
ENSG00000081154	28.2004	8	ENST00000469941.5	H8383	0.000437612	1	PCNP
ENSG00000141076	20.1844	4	ENST00000562237.5	HCC827	0.000459223	1	UTP4
ENSG00000134294	28.0559	8	ENSG00000134294.14_46370373_46372773_2	HCC827	0.000463735	1	SLC38A2
ENSG00000170638	35.0103	12	ENSG00000170638.9_50185917_50199598_4	HCC827	0.000466538	1	TRABD
ENSG00000006282	24.2493	6	ENST00000006658.11	HCC827	0.00046989	1	SPATA20
ENSG00000165389	20.1279	4	ENSG00000165389.7_34434179_34462240_1	HCC827	0.000471177	1	SPTSSA
ENSG00000132768	20.1137	4	ENST00000459879.1	HCC827	0.000474228	1	DPH2
ENSG00000115541	27.9977	8	ENSG00000115541.11_197500698_197503381_1	H1975	0.000474679	1	HSPE1
ENSG00000178741	34.9363	12	ENSG00000178741.12_74920275_74938070_3	H1975	0.00047937	1	COX5A
ENSG00000081721	24.1701	6	ENSG00000081721.12_161749805_161757238_1	HCC827	0.000485932	1	DUSP12
ENSG00000189159	20.0516	4	ENST00000356033.8	HCC827	0.000487813	1	JPT1
ENSG00000241837	20.0448	4	ENST00000431254.5	H8383	0.000489322	1	ATP5PO
ENSG00000105176	24.1409	6	ENSG00000105176.18_29942511_30015704_4	H1975	0.000491999	1	URI1
ENSG00000102580	20.0297	4	ENSG00000102580.15_95677158_95787076_1	HCC827	0.000492691	1	DNAJC3
ENSG00000139974	15.1948	2	ENST00000532148.5	H1975	0.000501765	1	SLC38A6
ENSG00000198498	27.8479	8	ENST00000513272.5	H8383	0.000504051	1	TMA16
ENSG00000100902	19.9746	4	ENSG00000100902.11_35294476_35317478_1	HCC827	0.000505205	1	PSMA6
ENSG00000041357	19.961	4	ENST00000413382.6	HCC827	0.000508342	1	PSMA4
ENSG00000143621	19.9342	4	ENST00000480213.1	HCC827	0.000514565	1	ILF2
ENSG00000110696	27.7501	8	ENST00000525684.1	H1975	0.000524171	1	C11orf58
ENSG00000104976	19.886	4	ENST00000597584.5	H1975	0.000525956	1	SNAPC2
ENSG00000107874	19.8751	4	ENSG00000107874.11_102423245_102432574_4	HCC827	0.000528572	1	CUEDC2
ENSG00000077380	27.7059	8	ENST00000409197.5	HCC827	0.000533533	1	DYNC1I2
ENSG00000137210	19.8364	4	ENST00000379530.7	H8383	0.000537941	1	TMEM14B
ENSG00000160688	19.7911	4	ENSG00000160688.19_154983344_154989012_1	H2228	0.000549126	1	FLAD1
ENSG00000270276	17.5181	3	ENST00000612061.1	HCC827	0.00055287	1	H4C15
ENSG00000123106	27.6158	8	ENSG00000123106.10_28190466_28452636_3	H8383	0.000553098	1	CCDC91
ENSG00000167657	27.6085	8	ENST00000301264.7	HCC827	0.00055472	1	DAPK3
ENSG00000100097	27.5996	8	ENSG00000100097.12_37675636_37679802_3	A549	0.000556693	1	LGALS1
ENSG00000174695	27.5964	8	ENST00000504622.5	HCC827	0.000557396	1	TMEM167A
ENSG00000171298	19.7283	4	ENST00000390015.7	HCC827	0.000564999	1	GAA
ENSG00000055044	19.6902	4	ENSG00000055044.11_202303009_202303661_1	H8383	0.00057487	1	NOP58
ENSG00000105401	19.6827	4	ENST00000591248.5	H2228	0.000576824	1	CDC37
ENSG00000079785	19.6808	4	ENST00000233084.8	HCC827	0.000577329	1	DDX1
ENSG00000030110	17.3955	3	ENSG00000030110.13_33572547_33580276_1	HCC827	0.000585963	1	BAK1
ENSG00000159840	27.4318	8	ENST00000322764.10	H8383	0.000595265	1	ZYX
ENSG00000155366	19.6088	4	ENST00000339083.11	HCC827	0.000596491	1	RHOC
ENSG00000125995	19.5279	4	ENST00000374078.5	A549	0.000618788	1	ROMO1
ENSG00000001036	19.5197	4	ENSG00000001036.14_143495488_143511720_5	HCC827	0.000621105	1	FUCA2
ENSG00000120860	17.2696	3	ENST00000240079.11	H2228	0.000622006	1	WASHC3
ENSG00000159720	27.3147	8	ENST00000565835.5	HCC827	0.000623743	1	ATP6V0D1
ENSG00000118418	19.4977	4	ENST00000344726.9	A549	0.000627308	1	HMGN3
ENSG00000105379	27.2834	8	ENSG00000105379.9_51345169_51367977_1	H8383	0.000631572	1	ETFB
ENSG00000123159	27.2725	8	ENST00000393028.5	HCC827	0.000634309	1	GIPC1
ENSG00000044115	19.4718	4	ENST00000540387.5	HCC827	0.000634731	1	CTNNA1
ENSG00000101464	17.2102	3	ENST00000438215.1	HCC827	0.000639755	1	PIGU
ENSG00000197894	19.4424	4	ENST00000626055.2	HCC827	0.000643245	1	ADH5
ENSG00000170515	19.4347	4	ENSG00000170515.14_56104559_56113148_1	HCC827	0.000645494	1	PA2G4
ENSG00000196950	17.184	3	ENST00000418005.1	H2228	0.000647743	1	SLC39A10
ENSG00000213463	19.4228	4	ENST00000554216.1	HCC827	0.000648985	1	SYNJ2BP
ENSG00000198721	19.3829	4	ENST00000380118.7	H2228	0.000660834	1	ECI2
ENSG00000116288	19.378	4	ENST00000338639.10	HCC827	0.0006623	1	PARK7
ENSG00000198604	27.1574	8	ENSG00000198604.11_34752731_34761776_1	HCC827	0.000664078	1	BAZ1A
ENSG00000087365	19.3626	4	ENSG00000087365.16_66052366_66058405_1	H8383	0.000666936	1	SF3B2
ENSG00000055130	23.4006	6	ENSG00000055130.17_148698903_148731566_1	H1975	0.000672841	1	CUL1
ENSG00000127774	19.3307	4	ENST00000397133.2	A549	0.000676662	1	EMC6
ENSG00000141756	27.1039	8	ENSG00000141756.19_41813004_41818955_2	A549	0.000678356	1	FKBP10
ENSG00000102317	19.3163	4	ENST00000489344.5	HCC827	0.000681093	1	RBM3
ENSG00000125877	27.0931	8	ENST00000460550.5	H8383	0.000681298	1	ITPA
ENSG00000140391	19.3079	4	ENST00000424443.7	HCC827	0.000683685	1	TSPAN3
ENSG00000102189	14.5135	2	ENSG00000102189.17_92819409_92929295_1	H2228	0.000705388	1	EEA1
ENSG00000161013	26.9732	8	ENSG00000161013.17_179797610_179799040_1	HCC827	0.000714564	1	MGAT4B
ENSG00000185608	19.1728	4	ENST00000443660.5	H8383	0.000726833	1	MRPL40
ENSG00000143319	16.934	3	ENSG00000143319.16_156721891_156724300_1	HCC827	0.000729193	1	ISG20L2
ENSG00000112208	19.1367	4	ENSG00000112208.11_57172326_57182531_1	A549	0.000738789	1	BAG2
ENSG00000182473	16.8903	3	ENST00000332065.9	H2228	0.000744431	1	EXOC7
ENSG00000126777	26.854	8	ENSG00000126777.18_55580254_55612383_2	HCC827	0.00074922	1	KTN1
ENSG00000125977	19.0716	4	ENST00000374980.3	H2228	0.000760905	1	EIF2S2
ENSG00000102100	23.1076	6	ENST00000445167.7	H8383	0.000761233	1	SLC35A2
ENSG00000103507	19.0547	4	ENST00000394950.7	A549	0.00076674	1	BCKDK
ENSG00000113558	26.7857	8	ENST00000522855.5	H2228	0.000769813	1	SKP1
ENSG00000115317	23.0488	6	ENSG00000115317.11_74530597_74533316_1	H2228	0.0007803	1	HTRA2
ENSG00000204231	16.7802	3	ENST00000374680.3	H2228	0.000784228	1	RXRB
ENSG00000139726	26.7389	8	ENST00000537955.1	H2228	0.000784239	1	DENR
ENSG00000214706	33.5804	12	ENSG00000214706.10_50287743_50292427_2	A549	0.000785305	1	IFRD2
ENSG00000103091	16.7636	3	ENSG00000103091.15_74873601_74909606_1	H2228	0.000790414	1	WDR59
ENSG00000119314	14.2851	2	ENST00000343327.6	A549	0.000790721	1	PTBP3
ENSG00000104412	18.9788	4	ENSG00000104412.8_108443637_108486918_1	H1975	0.000793535	1	EMC2
ENSG00000129559	26.7061	8	ENST00000531430.5	A549	0.00079451	1	NEDD8
ENSG00000261884	16.7489	3	ENSG00000261884.2_67934506_67935673_2	A549	0.000795949	1	ENSG00000261884
ENSG00000139350	14.2641	2	ENST00000429527.6	H1975	0.000799088	1	NEDD1
ENSG00000185567	16.7381	3	ENST00000557457.1	HCC827	0.000800015	1	AHNAK2
ENSG00000161970	18.9588	4	ENST00000584164.6	HCC827	0.000800732	1	RPL26
ENSG00000172613	18.9375	4	ENST00000535644.1	HCC827	0.000808491	1	RAD9A
ENSG00000160213	26.6162	8	ENST00000639959.1	HCC827	0.000823336	1	CSTB
ENSG00000141298	16.6485	3	ENST00000582084.1	A549	0.000834672	1	SSH2
ENSG00000164171	22.8767	6	ENSG00000164171.11_52989352_53045554_1	HCC827	0.000838829	1	ITGA2
ENSG00000184009	18.8445	4	ENST00000615544.4	HCC827	0.000843191	1	ACTG1
ENSG00000282826	22.8381	6	ENSG00000282826.2_28600591_28602773_2	A549	0.000852551	1	FRG1CP
ENSG00000157916	26.5076	8	ENST00000378513.7	H8383	0.000859501	1	RER1
ENSG00000124570	18.7896	4	ENST00000380529.5	A549	0.000864396	1	SERPINB6
ENSG00000100575	18.7674	4	ENST00000555930.6	H1975	0.00087308	1	TIMM9
ENSG00000130811	18.7442	4	ENSG00000130811.12_10115014_10119899_4	HCC827	0.000882309	1	EIF3G
ENSG00000115648	16.5259	3	ENST00000477457.1	H2228	0.000884503	1	MLPH
ENSG00000147601	26.4278	8	ENSG00000147601.14_73008877_73032133_2	H8383	0.000887084	1	TERF1
ENSG00000166557	18.7296	4	ENST00000558562.1	HCC827	0.000888154	1	TMED3
ENSG00000221983	18.69	4	ENST00000442744.7	HCC827	0.000904171	1	UBA52
ENSG00000069998	16.4651	3	ENST00000336737.8	HCC827	0.000910309	1	HDHD5
ENSG00000196476	18.6571	4	ENSG00000196476.12_270863_276192_1	HCC827	0.000917707	1	C20orf96
ENSG00000131495	26.3353	8	ENST00000502960.1	A549	0.000920134	1	NDUFA2
ENSG00000126653	22.6385	6	ENSG00000126653.18_30116827_30179128_3	H8383	0.000927037	1	NSRP1
ENSG00000109919	26.316	8	ENSG00000109919.10_47618704_47642559_2	A549	0.000927165	1	MTCH2
ENSG00000131732	33.1161	12	ENST00000507402.5	H1975	0.000928458	1	ZCCHC9
ENSG00000251003	28.0568	9	ENST00000509144.2	H2228	0.000933259	1	ZFPM2-AS1
ENSG00000091436	22.612	6	ENST00000409176.6	A549	0.000937393	1	MAP3K20
ENSG00000128311	22.6027	6	ENST00000622841.1	HCC827	0.000941059	1	TST
ENSG00000099282	16.3699	3	ENSG00000099282.10_69451477_69507666_2	HCC827	0.000952208	1	TSPAN15
ENSG00000178773	16.3425	3	ENSG00000178773.15_89591006_89597246_1	A549	0.000964602	1	CPNE7
ENSG00000131669	18.5429	4	ENST00000470314.5	H1975	0.000966247	1	NINJ1
ENSG00000136247	32.9983	12	ENST00000335965.10	HCC827	0.000968622	1	ZDHHC4
ENSG00000265491	26.1972	8	ENSG00000265491.5_145788731_145824095_1	H1975	0.000971716	1	RNF115
ENSG00000111843	32.9784	12	ENST00000466421.5	H8383	0.000975564	1	TMEM14C
ENSG00000197586	22.4936	6	ENST00000354989.9	A549	0.000985089	1	ENTPD6
ENSG00000132286	18.4961	4	ENST00000533379.1	A549	0.00098687	1	TIMM10B
ENSG00000124614	18.4864	4	ENST00000621356.3	H1975	0.000991187	1	RPS10
ENSG00000102024	18.4646	4	ENST00000355899.8	H8383	0.00100102	1	PLS3
ENSG00000136273	18.4641	4	ENSG00000136273.13_47963288_47979553_1	H2228	0.00100124	1	HUS1
ENSG00000197858	18.4314	4	ENST00000361036.10	HCC827	0.00101613	1	GPAA1
ENSG00000079332	18.359	4	ENST00000373242.6	H8383	0.00104982	1	SAR1A
ENSG00000124214	26.0011	8	ENSG00000124214.19_49113341_49117901_1	H8383	0.00104986	1	STAU1
ENSG00000138698	13.7103	2	ENSG00000138698.14_98261396_98380097_1	A549	0.001054	1	RAP1GDS1
ENSG00000115652	22.2951	6	ENSG00000115652.14_106093308_106131366_1	HCC827	0.00107046	1	UXS1
ENSG00000129071	25.9376	8	ENSG00000129071.9_129431266_129436731_1	HCC827	0.00107646	1	MBD4
ENSG00000164347	22.2681	6	ENSG00000164347.18_74744473_74767105_1	H2228	0.00108258	1	GFM2
ENSG00000120963	25.9041	8	ENST00000519882.5	A549	0.00109074	1	ZNF706
ENSG00000110080	27.6503	9	ENSG00000110080.18_126355684_126414638_2	H1975	0.001091	1	ST3GAL4
ENSG00000117419	32.6237	12	ENST00000372257.7	H2228	0.00110787	1	ERI3
ENSG00000124193	13.6016	2	ENST00000244020.5	A549	0.0011129	1	SRSF6
ENSG00000084234	18.2258	4	ENSG00000084234.17_130069894_130144804_3	HCC827	0.00111478	1	APLP2
ENSG00000197324	18.2256	4	ENSG00000197324.9_22871740_22878083_2	HCC827	0.00111488	1	LRP10
ENSG00000172927	18.2036	4	ENSG00000172927.8_69294158_69367949_1	H2228	0.00112599	1	MYEOV
ENSG00000076108	13.559	2	ENSG00000076108.11_56605992_56630326_1	A549	0.00113684	1	BAZ2A
ENSG00000148335	25.7848	8	ENST00000372481.7	HCC827	0.00114316	1	NTMT1
ENSG00000114544	15.9666	3	ENST00000315891.10	H1975	0.00115203	1	SLC41A3
ENSG00000168522	32.4911	12	ENSG00000168522.13_43080228_43085780_1	HCC827	0.00116164	1	FNTA
ENSG00000141580	15.9477	3	ENST00000573656.5	HCC827	0.00116235	1	WDR45B
ENSG00000114784	18.1252	4	ENSG00000114784.4_40309722_40312424_1	HCC827	0.00116647	1	EIF1B
ENSG00000166411	15.9332	3	ENST00000558535.1	A549	0.00117032	1	IDH3A
ENSG00000143771	18.1178	4	ENSG00000143771.12_224356887_224375998_1	H2228	0.00117034	1	CNIH4
ENSG00000120725	18.1176	4	ENSG00000120725.13_138946724_139127853_1	H2228	0.00117047	1	SIL1
ENSG00000086289	15.9316	3	ENST00000423717.1	H2228	0.00117119	1	EPDR1
ENSG00000086232	18.0838	4	ENST00000463213.5	H1975	0.00118841	1	EIF2AK1
ENSG00000071127	25.6643	8	ENST00000382452.6	HCC827	0.00119856	1	WDR1
ENSG00000198301	18.0649	4	ENSG00000198301.12_75949915_75957674_1	H8383	0.00119857	1	SDAD1
ENSG00000108384	22.0226	6	ENSG00000108384.15_58692606_58734327_1	H2228	0.00119949	1	RAD51C
ENSG00000084072	25.6263	8	ENST00000356511.6	H8383	0.00121658	1	PPIE
ENSG00000138629	18.0256	4	ENSG00000138629.16_74445977_74461182_1	H8383	0.00121999	1	UBL7
ENSG00000022277	25.6143	8	ENST00000395881.7	HCC827	0.00122236	1	RTF2
ENSG00000073578	18.0027	4	ENST00000504309.5	A549	0.0012326	1	SDHA
ENSG00000138279	17.9999	4	ENSG00000138279.16_73375445_73414058_3	HCC827	0.00123415	1	ANXA7
ENSG00000101361	17.9897	4	ENST00000492135.5	HCC827	0.00123983	1	NOP56
ENSG00000108479	17.983	4	ENST00000225614.6	HCC827	0.00124356	1	GALK1
ENSG00000156990	17.9824	4	ENST00000433535.6	A549	0.00124394	1	RPUSD3
ENSG00000100592	17.9769	4	ENST00000555651.1	HCC827	0.00124697	1	DAAM1
ENSG00000174437	17.9561	4	ENST00000539276.7	HCC827	0.00125872	1	ATP2A2
ENSG00000132382	17.9507	4	ENST00000573175.1	H1975	0.00126178	1	MYBBP1A
ENSG00000121931	15.7524	3	ENSG00000121931.16_110949851_110963922_2	H2228	0.00127454	1	LRIF1
ENSG00000123415	13.3266	2	ENST00000243112.9	H1975	0.00127694	1	SMUG1
ENSG00000076248	13.3258	2	ENST00000242576.6	H2228	0.00127741	1	UNG
ENSG00000272398	17.9119	4	ENST00000619133.4	HCC827	0.001284	1	CD24
ENSG00000244306	21.8465	6	ENSG00000244306.11_19268853_19337691_4	HCC827	0.00129093	1	ENSG00000244306
ENSG00000173575	32.1922	12	ENST00000636306.1	HCC827	0.00129235	1	CHD2
ENSG00000170043	17.8862	4	ENST00000540486.5	H1975	0.00129891	1	TRAPPC1
ENSG00000166681	17.8849	4	ENST00000372645.3	H8383	0.00129967	1	BEX3
ENSG00000157326	15.7029	3	ENSG00000157326.19_23953770_23964968_1	H2228	0.00130466	1	DHRS4
ENSG00000181444	13.2622	2	ENST00000302017.4	A549	0.00131868	1	ZNF467
ENSG00000100991	25.4174	8	ENSG00000100991.12_35002404_35003539_1	HCC827	0.00132046	1	TRPC4AP
ENSG00000134285	15.6684	3	ENST00000453172.2	H8383	0.00132602	1	FKBP11
ENSG00000174177	15.6604	3	ENSG00000174177.13_88706503_88715376_1	HCC827	0.00133106	1	CTU2
ENSG00000078319	25.3954	8	ENSG00000078319.9_100329996_100335925_2	HCC827	0.0013319	1	PMS2P1
ENSG00000168393	17.8088	4	ENST00000400770.6	H2228	0.00134494	1	DTYMK
ENSG00000232956	17.8037	4	ENST00000579383.5	HCC827	0.00134802	1	SNHG15
ENSG00000205250	17.7991	4	ENSG00000205250.9_67192190_67198918_3	HCC827	0.00135078	1	E2F4
ENSG00000101052	21.7146	6	ENSG00000101052.13_43590937_43647222_1	A549	0.0013638	1	IFT52
ENSG00000110107	17.7655	4	ENST00000227524.9	HCC827	0.00137137	1	PRPF19
ENSG00000089289	25.3125	8	ENST00000356413.5	HCC827	0.00137587	1	IGBP1
ENSG00000162517	17.7466	4	ENST00000478502.5	H8383	0.00138305	1	PEF1
ENSG00000204592	17.7452	4	ENSG00000204592.9_30489509_30493293_2	HCC827	0.00138392	1	HLA-E
ENSG00000063046	25.292	8	ENSG00000063046.17_53006448_53040352_3	HCC827	0.00138693	1	EIF4B
ENSG00000213614	25.2826	8	ENSG00000213614.9_72343857_72375993_2	HCC827	0.00139203	1	HEXA
ENSG00000168495	17.7258	4	ENSG00000168495.13_22245133_22248212_1	H1975	0.00139602	1	POLR3D
ENSG00000142252	25.1735	8	ENST00000391951.2	H2228	0.0014527	1	GEMIN7
ENSG00000092201	25.1471	8	ENSG00000092201.10_21351476_21357278_1	HCC827	0.0014678	1	SUPT16H
ENSG00000074219	13.011	2	ENST00000311227.6	H8383	0.0014952	1	TEAD2
ENSG00000176623	25.0651	8	ENSG00000176623.12_86472349_86508750_1	H1975	0.00151554	1	RMDN1
ENSG00000167797	25.0512	8	ENST00000525402.5	H2228	0.00152382	1	CDK2AP2
ENSG00000178952	25.0419	8	ENSG00000178952.11_28842838_28846337_7	H8383	0.00152933	1	TUFM
ENSG00000196139	31.6575	12	ENSG00000196139.14_5096145_5107680_1	H2228	0.0015625	1	AKR1C3
ENSG00000169242	15.3181	3	ENST00000368407.8	HCC827	0.00156401	1	EFNA1
ENSG00000135930	31.643	12	ENST00000409322.5	A549	0.00157049	1	EIF4E2
ENSG00000087302	17.4506	4	ENSG00000087302.9_51989546_52004692_3	HCC827	0.00157959	1	RTRAF
ENSG00000181924	24.9477	8	ENST00000545127.1	H1975	0.00158658	1	COA4
ENSG00000164294	24.9439	8	ENST00000506123.5	H8383	0.00158892	1	GPX8
ENSG00000183648	17.434	4	ENST00000553514.5	A549	0.00159142	1	NDUFB1
ENSG00000147274	17.4251	4	ENST00000464781.5	HCC827	0.00159781	1	RBMX
ENSG00000095380	17.4033	4	ENSG00000095380.11_98056732_98083075_1	HCC827	0.00161349	1	NANS
ENSG00000247596	17.4023	4	ENSG00000247596.9_52228612_52239158_3	HCC827	0.00161419	1	TWF2
ENSG00000132485	24.8956	8	ENST00000254821.10	H1975	0.00161915	1	ZRANB2
ENSG00000188725	17.3759	4	ENSG00000188725.8_61158608_61162468_2	HCC827	0.00163341	1	SMIM15
ENSG00000111832	31.5259	12	ENST00000487832.6	A549	0.00163693	1	RWDD1
ENSG00000147065	17.3356	4	ENSG00000147065.17_65667654_65736833_2	HCC827	0.00166322	1	MSN
ENSG00000160679	17.3205	4	ENST00000368694.8	H8383	0.00167455	1	CHTOP
ENSG00000257267	12.7696	2	ENST00000638208.1	A549	0.001687	1	ZNF271P
ENSG00000130414	17.2967	4	ENST00000476216.5	HCC827	0.0016925	1	NDUFA10
ENSG00000126581	17.269	4	ENST00000590099.6	H8383	0.0017136	1	BECN1
ENSG00000114686	17.2642	4	ENST00000511168.5	HCC827	0.00171733	1	MRPL3
ENSG00000095066	21.1553	6	ENST00000264827.9	HCC827	0.00172037	1	HOOK2
ENSG00000006715	15.1035	3	ENSG00000006715.16_38772599_38909191_1	A549	0.00173031	1	VPS41
ENSG00000106268	24.7244	8	ENST00000397046.5	HCC827	0.00173076	1	NUDT1
ENSG00000105220	17.2435	4	ENST00000415930.8	H8383	0.0017333	1	GPI
ENSG00000074071	17.2409	4	ENST00000569585.1	HCC827	0.00173532	1	MRPS34
ENSG00000217128	12.7066	2	ENSG00000217128.12_131729763_131797017_1	H1975	0.00174102	1	FNIP1
ENSG00000093144	17.2279	4	ENST00000368291.6	A549	0.00174543	1	ECHDC1
ENSG00000059573	17.227	4	ENST00000371224.7	A549	0.00174617	1	ALDH18A1
ENSG00000164733	24.6839	8	ENSG00000164733.21_11844320_11868087_4	A549	0.00175825	1	CTSB
ENSG00000108946	17.1818	4	ENST00000392710.8	HCC827	0.00178191	1	PRKAR1A
ENSG00000125726	21.0573	6	ENSG00000125726.11_6585839_6591150_1	H8383	0.00179159	1	CD70
ENSG00000186184	17.1489	4	ENST00000399697.7	H2228	0.00180833	1	POLR1D
ENSG00000134684	17.0615	4	ENSG00000134684.10_32775244_32817330_2	HCC827	0.00188047	1	YARS1
ENSG00000162585	31.0698	12	ENST00000400919.7	H1975	0.00192233	1	FAAP20
ENSG00000170892	17.0047	4	ENST00000302937.8	H8383	0.00192892	1	TSEN34
ENSG00000136271	16.9843	4	ENSG00000136271.10_44565805_44573908_1	HCC827	0.00194657	1	DDX56
ENSG00000055070	16.9664	4	ENST00000492354.1	H8383	0.00196222	1	SZRD1
ENSG00000234545	24.3863	8	ENSG00000234545.8_92561137_92566063_1	H2228	0.00197368	1	FAM133B
ENSG00000118855	14.823	3	ENST00000471500.5	HCC827	0.00197433	1	MFSD1
ENSG00000171425	30.9783	12	ENST00000585995.1	H8383	0.00198507	1	ZNF581
ENSG00000109917	16.9294	4	ENSG00000109917.11_116778561_116788003_3	HCC827	0.00199499	1	ZPR1
ENSG00000116752	16.9031	4	ENSG00000116752.6_114567557_114581615_1	HCC827	0.00201853	1	BCAS2
ENSG00000187954	16.9002	4	ENSG00000187954.12_144449931_144462861_1	H1975	0.00202116	1	CYHR1
ENSG00000174564	12.4057	2	ENSG00000174564.13_136957983_137011079_1	HCC827	0.0020237	1	IL20RB
ENSG00000137161	16.8579	4	ENSG00000137161.17_42929480_42939294_3	HCC827	0.00205972	1	CNPY3
ENSG00000075413	30.8538	12	ENST00000556463.5	H2228	0.00207369	1	MARK3
ENSG00000125457	25.9582	9	ENST00000579297.5	H2228	0.00207539	1	MIF4GD
ENSG00000149196	30.8087	12	ENSG00000149196.16_86302240_86345663_7	H1975	0.00210673	1	HIKESHI
ENSG00000164889	24.212	8	ENST00000469467.1	HCC827	0.00211151	1	SLC4A2
ENSG00000004455	16.7921	4	ENST00000373449.7	H1975	0.00212122	1	AK2
ENSG00000082701	16.7829	4	ENSG00000082701.15_119826701_120094447_2	H8383	0.00212995	1	GSK3B
ENSG00000171204	14.6348	3	ENST00000529197.1	HCC827	0.00215685	1	TMEM126B
ENSG00000154640	16.7319	4	ENST00000464058.1	HCC827	0.002179	1	BTG3
ENSG00000231500	16.7279	4	ENST00000474973.5	H8383	0.00218291	1	RPS18
ENSG00000163479	16.7031	4	ENSG00000163479.14_156009048_156020171_1	HCC827	0.00220722	1	SSR2
ENSG00000105701	36.836	16	ENST00000222308.8	HCC827	0.00221143	1	FKBP8
ENSG00000117859	20.5455	6	ENSG00000117859.19_51617092_51746736_1	HCC827	0.00221331	1	OSBPL9
ENSG00000150459	16.6942	4	ENSG00000150459.12_21140514_21147413_1	H1975	0.00221607	1	SAP18
ENSG00000131143	16.6922	4	ENST00000561569.5	H8383	0.00221801	1	COX4I1
ENSG00000125952	24.051	8	ENSG00000125952.20_65083744_65102517_1	H2228	0.00224707	1	MAX
ENSG00000078902	16.6314	4	ENST00000525159.5	HCC827	0.00227906	1	TOLLIP
ENSG00000253716	14.5107	3	ENST00000517411.2	H8383	0.00228635	1	MINCR
ENSG00000109133	20.4613	6	ENST00000513702.5	H8383	0.00229138	1	TMEM33
ENSG00000136819	16.6174	4	ENSG00000136819.15_129827290_129835275_3	H2228	0.00229334	1	C9orf78
ENSG00000134882	23.9943	8	ENSG00000134882.16_99200887_99386427_2	HCC827	0.00229685	1	UBAC2
ENSG00000166847	12.1406	2	ENSG00000166847.10_23641466_23669872_2	H1975	0.00231044	1	DCTN5
ENSG00000178149	23.9674	8	ENSG00000178149.17_49015488_49018021_1	H2228	0.00232081	1	DALRD3
ENSG00000169738	16.589	4	ENSG00000169738.8_82035879_82037230_1	A549	0.00232255	1	DCXR
ENSG00000160932	16.5849	4	ENST00000292494.11	A549	0.00232679	1	LY6E
ENSG00000072682	20.4038	6	ENSG00000072682.18_132192610_132227794_8	H8383	0.00234623	1	P4HA2
ENSG00000214022	14.4537	3	ENST00000489432.6	A549	0.00234838	1	REPIN1
ENSG00000169359	20.3666	6	ENST00000359479.7	H2228	0.00238242	1	SLC33A1
ENSG00000198663	16.5095	4	ENST00000480824.6	A549	0.00240645	1	C6orf89
ENSG00000248323	23.8564	8	ENST00000648075.1	H2228	0.00242231	1	LUCAT1
ENSG00000241370	16.4798	4	ENST00000428040.6	H2228	0.00243851	1	RPP21
ENSG00000161016	16.4616	4	ENST00000394920.6	H2228	0.00245843	1	RPL8
ENSG00000164713	16.4461	4	ENST00000456357.6	A549	0.0024754	1	BRI3
ENSG00000235162	14.3384	3	ENST00000612117.4	HCC827	0.0024789	1	C12orf75
ENSG00000163755	11.988	2	ENST00000486530.1	A549	0.00249367	1	HPS3
ENSG00000175768	16.4252	4	ENST00000377773.9	A549	0.00249861	1	TOMM5
ENSG00000119917	11.9812	2	ENST00000371811.4	H2228	0.00250215	1	IFIT3
ENSG00000131067	16.4146	4	ENSG00000131067.17_34844720_34850505_1	H8383	0.00251038	1	GGT7
ENSG00000102007	16.3794	4	ENSG00000102007.11_49171898_49175088_3	HCC827	0.00255015	1	PLP2
ENSG00000116478	16.3784	4	ENSG00000116478.12_32292137_32333626_1	HCC827	0.00255124	1	HDAC1
ENSG00000007168	16.362	4	ENSG00000007168.13_2593654_2672913_1	H8383	0.00256998	1	PAFAH1B1
ENSG00000172725	16.3431	4	ENSG00000172725.14_67438048_67443476_1	HCC827	0.00259173	1	CORO1B
ENSG00000163565	20.1567	6	ENSG00000163565.18_159015673_159055148_1	H1975	0.00259699	1	IFI16
ENSG00000110801	16.3202	4	ENST00000542602.1	A549	0.00261828	1	PSMD9
ENSG00000182552	20.1137	6	ENSG00000182552.15_183649515_183659185_2	H1975	0.00264323	1	RWDD4
ENSG00000228049	14.1819	3	ENST00000358438.6	A549	0.00266777	1	POLR2J2
ENSG00000125970	23.5874	8	ENST00000375114.7	H8383	0.00268656	1	RALY
ENSG00000164615	16.2561	4	ENSG00000164615.5_134738548_134750980_2	H2228	0.00269413	1	CAMLG
ENSG00000143811	16.2355	4	ENST00000612651.4	HCC827	0.00271893	1	PYCR2
ENSG00000097021	23.5538	8	ENST00000377855.6	A549	0.00272144	1	ACOT7
ENSG00000110092	23.541	8	ENSG00000110092.4_69641156_69651488_4	HCC827	0.00273489	1	CCND1
ENSG00000096080	16.22	4	ENST00000372116.5	HCC827	0.00273776	1	MRPS18A
ENSG00000105323	23.533	8	ENSG00000105323.17_41304192_41307019_2	HCC827	0.00274327	1	HNRNPUL1
ENSG00000169241	16.204	4	ENST00000650403.1	H2228	0.0027573	1	SLC50A1
ENSG00000203667	30.0354	12	ENST00000391839.6	H8383	0.00275841	1	COX20
ENSG00000196935	16.1863	4	ENSG00000196935.9_64080153_64087733_1	A549	0.00277915	1	SRGAP1
ENSG00000175582	16.1713	4	ENST00000541795.1	HCC827	0.00279772	1	RAB6A
ENSG00000156482	16.1626	4	ENST00000396070.6	H2228	0.00280862	1	RPL30
ENSG00000102241	16.1562	4	ENSG00000102241.12_136497492_136499744_1	H1975	0.00281663	1	HTATSF1
ENSG00000213551	16.1516	4	ENSG00000213551.7_73242832_73246957_1	A549	0.00282237	1	DNAJC9
ENSG00000117616	14.0424	3	ENST00000243189.12	H8383	0.00284797	1	RSRP1
ENSG00000100612	23.4299	8	ENSG00000100612.14_60144806_60165350_1	HCC827	0.00285399	1	DHRS7
ENSG00000100600	16.1197	4	ENST00000555699.5	H2228	0.00286268	1	LGMN
ENSG00000142089	23.4181	8	ENSG00000142089.16_319676_320372_1	H1975	0.00286694	1	IFITM3
ENSG00000170248	16.0916	4	ENST00000473593.1	HCC827	0.00289864	1	PDCD6IP
ENSG00000176946	16.0665	4	ENSG00000176946.12_241584427_241619664_1	HCC827	0.00293116	1	THAP4
ENSG00000171988	25.0036	9	ENSG00000171988.19_63167221_63193045_1	HCC827	0.00296717	1	JMJD1C
ENSG00000144744	23.3003	8	ENST00000415609.6	HCC827	0.00299933	1	UBA3
ENSG00000110697	13.9278	3	ENST00000356404.8	H8383	0.00300512	1	PITPNM1
ENSG00000251022	16.0064	4	ENST00000512932.5	A549	0.00301056	1	THAP9-AS1
ENSG00000104852	29.7547	12	ENST00000595231.5	HCC827	0.00303981	1	SNRNP70
ENSG00000176978	23.2614	8	ENSG00000176978.14_137110546_137114733_13	HCC827	0.00304431	1	DPP7
ENSG00000163832	15.9753	4	ENST00000439305.5	H1975	0.00305246	1	ELP6
ENSG00000066379	13.8901	3	ENST00000359374.8	H8383	0.00305862	1	ZNRD1
ENSG00000177337	11.5752	2	ENST00000317114.2	H2228	0.00306533	1	DLGAP1-AS1
ENSG00000116353	13.8846	3	ENSG00000116353.16_29199637_29230924_1	H2228	0.00306657	1	MECR
ENSG00000141030	15.9564	4	ENSG00000141030.13_17246837_17281273_4	H1975	0.00307821	1	COPS3
ENSG00000150593	23.2298	8	ENSG00000150593.18_110871928_110898738_2	HCC827	0.00308136	1	PDCD4
ENSG00000135845	15.9321	4	ENSG00000135845.10_172393759_172444069_2	A549	0.00311165	1	PIGC
ENSG00000245910	15.9265	4	ENST00000521399.5	A549	0.00311936	1	SNHG6
ENSG00000179091	15.9136	4	ENSG00000179091.5_144095076_144097525_1	HCC827	0.00313727	1	CYC1
ENSG00000110619	29.6616	12	ENSG00000110619.17_3000930_3057418_1	H2228	0.00313912	1	CARS1
ENSG00000204852	19.6895	6	ENST00000551590.5	H2228	0.00314463	1	TCTN1
ENSG00000147419	23.1563	8	ENSG00000147419.18_27748072_27772627_2	H8383	0.00316921	1	CCDC25
ENSG00000101608	15.8738	4	ENST00000580887.5	HCC827	0.00319322	1	MYL12A
ENSG00000132432	15.8608	4	ENST00000415949.5	H1975	0.00321172	1	SEC61G
ENSG00000170854	13.7812	3	ENSG00000170854.18_97945338_97972431_1	A549	0.00321856	1	RIOX2
ENSG00000143416	11.4717	2	ENSG00000143416.21_151364304_151372705_1	HCC827	0.0032281	1	SELENBP1
ENSG00000113649	19.5907	6	ENSG00000113649.11_146447332_146469809_2	H2228	0.003274	1	TCERG1
ENSG00000107341	23.0685	8	ENSG00000107341.5_33817678_33917666_3	A549	0.00327746	1	UBE2R2
ENSG00000127947	15.813	4	ENSG00000127947.16_77537295_77571136_1	HCC827	0.0032807	1	PTPN12
ENSG00000134248	23.0578	8	ENST00000483260.5	A549	0.00329081	1	LAMTOR5
ENSG00000163938	23.0536	8	ENSG00000163938.17_52693277_52694492_1	H8383	0.0032961	1	GNL3
ENSG00000198960	23.0456	8	ENST00000361910.9	HCC827	0.00330622	1	ARMCX6
ENSG00000167468	15.7954	4	ENST00000616066.4	H2228	0.00330629	1	GPX4
ENSG00000147684	15.7802	4	ENST00000517367.1	HCC827	0.00332869	1	NDUFB9
ENSG00000173726	15.78	4	ENSG00000173726.11_235111596_235119899_1	HCC827	0.00332903	1	TOMM20
ENSG00000116717	19.5496	6	ENST00000370985.4	HCC827	0.00332949	1	GADD45A
ENSG00000102531	11.372	2	ENSG00000102531.16_48975912_49136590_2	H2228	0.00339312	1	FNDC3A
ENSG00000001630	13.6578	3	ENST00000003100.13	A549	0.00340996	1	CYP51A1
ENSG00000090266	29.4088	12	ENST00000464566.5	H2228	0.00342469	1	NDUFB2
ENSG00000181481	15.716	4	ENST00000324689.8	H2228	0.00342496	1	RNF135
ENSG00000100764	15.6951	4	ENSG00000100764.14_90256578_90272624_2	HCC827	0.00345676	1	PSMC1
ENSG00000152894	11.3341	2	ENSG00000152894.14_128397310_128520587_1	HCC827	0.00345812	1	PTPRK
ENSG00000167779	22.916	8	ENST00000548547.5	H8383	0.00347379	1	IGFBP6
ENSG00000177426	15.6736	4	ENST00000345133.9	HCC827	0.00348996	1	TGIF1
ENSG00000140941	15.6547	4	ENSG00000140941.14_87392336_87404779_2	HCC827	0.00351923	1	MAP1LC3B
ENSG00000219481	13.5826	3	ENST00000449853.2	H8383	0.00353207	1	NBPF1
ENSG00000130638	15.6252	4	ENSG00000130638.17_45671834_45741668_1	HCC827	0.00356554	1	ATXN10
ENSG00000113328	29.288	12	ENST00000340828.7	HCC827	0.00356985	1	CCNG1
ENSG00000121897	19.3677	6	ENST00000424936.6	A549	0.00358568	1	LIAS
ENSG00000184787	13.5491	3	ENST00000345496.7	H8383	0.00358784	1	UBE2G2
ENSG00000115350	15.6084	4	ENSG00000115350.12_74958643_74969731_3	H2228	0.00359227	1	POLE4
ENSG00000117335	24.4685	9	ENST00000354848.5	H1975	0.00361899	1	CD46
ENSG00000149483	19.3341	6	ENSG00000149483.12_61362374_61369211_4	HCC827	0.00363512	1	TMEM138
ENSG00000146729	15.5601	4	ENST00000446778.5	HCC827	0.00366995	1	NIPSNAP2
ENSG00000127948	15.5582	4	ENST00000461988.6	HCC827	0.00367312	1	POR
ENSG00000266412	15.5565	4	ENST00000581486.5	HCC827	0.00367592	1	NCOA4
ENSG00000100058	22.7667	8	ENSG00000100058.12_25448105_25461202_3	H2228	0.00367705	1	CRYBB2P1
ENSG00000185787	22.7242	8	ENSG00000185787.15_78872890_78897730_2	HCC827	0.00373701	1	MORF4L1
ENSG00000119402	13.4543	3	ENSG00000119402.17_120764173_120793416_2	H1975	0.00375039	1	FBXW2
ENSG00000048544	15.5074	4	ENSG00000048544.6_42207239_42217861_1	HCC827	0.00375661	1	MRPS10
ENSG00000089351	19.2514	6	ENST00000424536.2	H2228	0.00375942	1	GRAMD1A
ENSG00000082146	19.2163	6	ENSG00000082146.13_201451796_201480846_1	HCC827	0.00381358	1	STRADB
ENSG00000131467	15.4528	4	ENSG00000131467.11_42833418_42843242_1	HCC827	0.00384855	1	PSME3
ENSG00000122482	19.1844	6	ENST00000361321.5	H8383	0.00386321	1	ZNF644
ENSG00000170606	15.4341	4	ENSG00000170606.15_133052013_133089710_1	HCC827	0.0038805	1	HSPA4
ENSG00000196141	24.27	9	ENSG00000196141.14_200419331_200478529_1	A549	0.00389426	1	SPATS2L
ENSG00000035115	13.3518	3	ENST00000356150.10	H2228	0.00393444	1	SH3YL1
ENSG00000112110	22.5839	8	ENST00000476826.5	HCC827	0.00394157	1	MRPL18
ENSG00000139835	11.0713	2	ENSG00000139835.14_113324164_113364131_1	HCC827	0.00394356	1	GRTP1
ENSG00000082515	15.3922	4	ENST00000265229.12	H1975	0.00395318	1	MRPL22
ENSG00000180964	15.3817	4	ENST00000360000.8	HCC827	0.00397169	1	TCEAL8
ENSG00000114439	28.9765	12	ENSG00000114439.19_107773365_107805858_1	H1975	0.00397183	1	BBX
ENSG00000188343	13.3037	3	ENST00000522324.5	A549	0.00402382	1	FAM92A
ENSG00000146833	11.0122	2	ENST00000349062.6	HCC827	0.00406198	1	TRIM4
ENSG00000225178	15.3254	4	ENSG00000225178.5_23827162_23828135_2	H2228	0.00407178	1	RPSAP58
ENSG00000103342	22.4698	8	ENSG00000103342.13_11891098_11915510_1	H8383	0.00411597	1	GSPT1
ENSG00000103037	10.9778	2	ENST00000468223.1	H1975	0.00413246	1	SETD6
ENSG00000104904	15.2619	4	ENST00000602676.6	HCC827	0.00418768	1	OAZ1
ENSG00000142227	15.2617	4	ENST00000596315.5	H8383	0.00418814	1	EMP3
ENSG00000142192	15.2545	4	ENST00000346798.8	H2228	0.00420152	1	APP
ENSG00000166451	13.1979	3	ENST00000305850.9	A549	0.00422759	1	CENPN
ENSG00000148334	28.7762	12	ENSG00000148334.15_128120693_128125253_1	HCC827	0.00425271	1	PTGES2
ENSG00000142168	22.3646	8	ENSG00000142168.14_31659693_31668673_5	HCC827	0.00428338	1	SOD1
ENSG00000064652	13.1616	3	ENST00000261369.9	A549	0.00429984	1	SNX24
ENSG00000110660	13.1511	3	ENST00000525815.6	H2228	0.00432088	1	SLC35F2
ENSG00000125901	15.1869	4	ENSG00000125901.6_3046052_3048250_3	H8383	0.00432881	1	MRPS26
ENSG00000104522	15.1574	4	ENST00000529064.5	HCC827	0.00438568	1	TSTA3
ENSG00000108788	15.1537	4	ENST00000346833.8	A549	0.00439283	1	MLX
ENSG00000162521	18.8523	6	ENST00000525506.1	A549	0.00442048	1	RBBP4
ENSG00000127838	15.1392	4	ENST00000436005.2	H2228	0.00442107	1	PNKD
ENSG00000116685	15.1223	4	ENSG00000116685.16_11919591_11922876_1	HCC827	0.00445423	1	KIAA2013
ENSG00000106077	15.0934	4	ENST00000395147.8	H1975	0.00451142	1	ABHD11
ENSG00000100325	15.0692	4	ENST00000307790.8	H8383	0.00455977	1	ASCC2
ENSG00000016864	13.0254	3	ENSG00000016864.18_52694492_52705654_2	H8383	0.00458191	1	GLT8D1
ENSG00000186395	28.5363	12	ENSG00000186395.8_40818117_40819016_1	H1975	0.00461434	1	KRT10
ENSG00000161638	13.0084	3	ENST00000293379.9	H2228	0.00461843	1	ITGA5
ENSG00000142867	15.0349	4	ENSG00000142867.14_85266249_85276514_2	H8383	0.00462938	1	BCL10
ENSG00000177576	15.0136	4	ENST00000318240.7	HCC827	0.00467311	1	C18orf32
ENSG00000146457	18.7128	6	ENST00000621533.5	A549	0.00467717	1	WTAP
ENSG00000002330	15.0026	4	ENST00000394532.7	HCC827	0.00469573	1	BAD
ENSG00000164919	15.0006	4	ENST00000520468.7	H8383	0.00469991	1	COX6C
ENSG00000113522	10.7193	2	ENST00000652016.1	H2228	0.0047026	1	RAD50
ENSG00000007520	12.9662	3	ENSG00000007520.4_1349240_1350901_1	A549	0.0047103	1	TSR3
ENSG00000187735	22.1126	8	ENST00000520534.5	HCC827	0.00471151	1	TCEA1
ENSG00000110917	14.9858	4	ENSG00000110917.8_120687149_120701859_1	A549	0.00473079	1	MLEC
ENSG00000124831	22.1011	8	ENSG00000124831.19_237765304_237765915_1	HCC827	0.00473207	1	LRRFIP1
ENSG00000153107	10.702	2	ENSG00000153107.13_111769065_111792409_1	H8383	0.00474333	1	ANAPC1
ENSG00000197728	14.9673	4	ENST00000552361.1	H2228	0.00476962	1	RPS26
ENSG00000072849	22.0608	8	ENSG00000072849.11_5474309_5486178_5	H8383	0.0048045	1	DERL2
ENSG00000148700	14.9387	4	ENST00000356080.9	H2228	0.00482999	1	ADD3
ENSG00000283633	18.6257	6	ENST00000592107.5	HCC827	0.0048447	1	ENSG00000283633
ENSG00000143321	14.9159	4	ENST00000537739.5	H2228	0.0048789	1	HDGF
ENSG00000166352	10.6162	2	ENST00000531554.6	A549	0.00495138	1	C11orf74
ENSG00000273899	14.8799	4	ENSG00000273899.5_37686346_37691774_1	H8383	0.00495691	1	NOL12
ENSG00000088448	12.8549	3	ENSG00000088448.14_110892692_110915018_1	HCC827	0.0049612	1	ANKRD10
ENSG00000089022	12.8469	3	ENSG00000089022.14_111842228_111893412_3	HCC827	0.00497965	1	MAPKAPK5
ENSG00000173226	14.8623	4	ENST00000349820.10	H2228	0.00499542	1	IQCB1
ENSG00000154065	10.5967	2	ENST00000592179.6	H2228	0.00499978	1	ANKRD29
ENSG00000124164	14.8403	4	ENST00000395802.7	H2228	0.00504423	1	VAPB
ENSG00000117525	10.5736	2	ENST00000370207.4	HCC827	0.00505783	1	F3
ENSG00000137880	14.8237	4	ENST00000558467.1	HCC827	0.00508125	1	GCHFR
ENSG00000170017	12.7914	3	ENSG00000170017.12_105366909_105571905_2	H2228	0.0051102	1	ALCAM
ENSG00000113845	14.7989	4	ENST00000494664.6	H8383	0.0051371	1	TIMMDC1
ENSG00000184508	21.8464	8	ENST00000330334.7	A549	0.00520841	1	HDDC3
ENSG00000099797	14.7527	4	ENST00000642961.1	HCC827	0.00524263	1	TECR
ENSG00000137168	14.7429	4	ENST00000483552.1	HCC827	0.00526527	1	PPIL1
ENSG00000184277	12.7134	3	ENST00000333202.8	H8383	0.00529925	1	TM2D3
ENSG00000125991	14.7254	4	ENSG00000125991.19_35542082_35557633_4	HCC827	0.00530597	1	ERGIC3
ENSG00000101972	18.3623	6	ENSG00000101972.18_124086756_124100902_1	HCC827	0.0053878	1	STAG2
ENSG00000179222	14.6888	4	ENSG00000179222.17_51896970_51902352_2	HCC827	0.0053921	1	MAGED1
ENSG00000111671	14.6642	4	ENSG00000111671.9_6870935_6873285_1	A549	0.00545074	1	SPSB2
ENSG00000174953	14.6439	4	ENSG00000174953.14_154301057_154324432_1	HCC827	0.00549977	1	DHX36
ENSG00000113013	14.6307	4	ENST00000297185.9	HCC827	0.00553177	1	HSPA9
ENSG00000176014	18.2896	6	ENST00000591909.5	H8383	0.00554782	1	TUBB6
ENSG00000161179	14.6158	4	ENST00000292778.11	A549	0.0055682	1	YDJC
ENSG00000145919	21.6669	8	ENST00000480951.1	H2228	0.00557176	1	BOD1
ENSG00000108465	18.2726	6	ENST00000584063.5	H2228	0.00558581	1	CDK5RAP3
ENSG00000113387	21.6517	8	ENST00000512913.5	H1975	0.00560357	1	SUB1
ENSG00000059122	10.3639	2	ENST00000574985.1	H1975	0.00561709	1	FLYWCH1
ENSG00000100644	14.5798	4	ENST00000323441.10	HCC827	0.00565696	1	HIF1A
ENSG00000226950	14.568	4	ENST00000441504.1	HCC827	0.00568631	1	DANCR
ENSG00000159352	21.6124	8	ENST00000461434.1	H8383	0.00568688	1	PSMD4
ENSG00000136874	14.5542	4	ENST00000259400.11	A549	0.00572114	1	STX17
ENSG00000112335	14.5064	4	ENST00000349379.5	HCC827	0.00584248	1	SNX3
ENSG00000203993	12.5034	3	ENST00000496793.2	HCC827	0.00584338	1	ARRDC1-AS1
ENSG00000129636	14.5036	4	ENSG00000129636.13_47449865_47461063_1	H1975	0.00584979	1	ITFG1
ENSG00000133275	10.2793	2	ENST00000589861.2	HCC827	0.00585983	1	CSNK1G2
ENSG00000147535	14.4908	4	ENST00000419686.2	A549	0.00588259	1	PLPP5
ENSG00000132964	10.2633	2	ENST00000381527.8	HCC827	0.00590693	1	CDK8
ENSG00000168118	14.4747	4	ENSG00000168118.12_229271111_229304006_3	H8383	0.00592453	1	RAB4A
ENSG00000163655	14.4547	4	ENST00000295920.7	HCC827	0.00597681	1	GMPS
ENSG00000278996	12.4259	3	ENSG00000278996.1_8197620_8223710_1	H1975	0.00605799	1	ENSG00000278996
ENSG00000071462	21.4044	8	ENSG00000071462.11_73683601_73697996_3	H8383	0.00614732	1	BUD23
ENSG00000103490	10.169	2	ENST00000350605.4	H1975	0.00619195	1	PYCARD
ENSG00000104915	21.3717	8	ENST00000589083.5	H2228	0.00622287	1	STX10
ENSG00000196591	14.3626	4	ENSG00000196591.12_113940718_113943471_1	HCC827	0.00622343	1	HDAC2
ENSG00000164978	21.3701	8	ENST00000618590.1	H8383	0.00622657	1	NUDT2
ENSG00000167543	10.1518	2	ENSG00000167543.16_29568701_29573156_1	A549	0.00624531	1	TP53I13
ENSG00000100266	14.3351	4	ENST00000263246.8	A549	0.00629877	1	PACSIN2
ENSG00000111726	14.3019	4	ENSG00000111726.13_22046287_22065668_1	HCC827	0.00639145	1	CMAS
ENSG00000140650	21.2997	8	ENST00000566540.5	HCC827	0.00639262	1	PMM2
ENSG00000148840	14.3008	4	ENSG00000148840.11_102148393_102150333_1	HCC827	0.00639446	1	PPRC1
ENSG00000170004	10.1035	2	ENSG00000170004.17_7907911_7912203_1	H1975	0.00639819	1	CHD3
ENSG00000173327	12.3072	3	ENST00000309100.8	H8383	0.00640173	1	MAP3K11
ENSG00000006015	14.2959	4	ENST00000450195.6	A549	0.0064082	1	REX1BD
ENSG00000152291	21.2756	8	ENST00000398263.6	HCC827	0.00645022	1	TGOLN2
ENSG00000185507	14.2796	4	ENSG00000185507.21_612555_615950_1	H2228	0.00645409	1	IRF7
ENSG00000111144	21.2399	8	ENST00000552789.5	HCC827	0.00653678	1	LTA4H
ENSG00000134910	14.2375	4	ENSG00000134910.14_125618372_125621055_1	HCC827	0.00657436	1	STT3A
ENSG00000131013	21.2206	8	ENSG00000131013.4_149504745_149512268_1	HCC827	0.00658394	1	PPIL4
ENSG00000145740	14.2287	4	ENST00000380860.8	H8383	0.0065999	1	SLC30A5
ENSG00000166452	12.2287	3	ENST00000309377.9	A549	0.00663936	1	AKIP1
ENSG00000125459	17.8336	6	ENST00000368341.8	HCC827	0.00666186	1	MSTO1
ENSG00000158769	12.2067	3	ENSG00000158769.18_160997957_161038966_1	H2228	0.00670761	1	F11R
ENSG00000148719	14.1857	4	ENSG00000148719.15_72334523_72354919_2	H8383	0.00672543	1	DNAJB12
ENSG00000135052	14.1844	4	ENST00000388712.7	HCC827	0.00672913	1	GOLM1
ENSG00000156273	14.1677	4	ENSG00000156273.16_29298922_29326893_1	H8383	0.00677864	1	BACH1
ENSG00000144063	17.7826	6	ENST00000427178.1	H1975	0.00679896	1	MALL
ENSG00000140374	21.1338	8	ENST00000433983.6	H8383	0.00680041	1	ETFA
ENSG00000196576	12.1735	3	ENSG00000196576.15_50274979_50282081_1	H1975	0.00681176	1	PLXNB2
ENSG00000015479	21.1288	8	ENST00000503811.5	HCC827	0.00681303	1	MATR3
ENSG00000136628	21.1286	8	ENSG00000136628.18_219987296_220046505_1	HCC827	0.00681358	1	EPRS1
ENSG00000163001	21.126	8	ENSG00000163001.11_55519731_55545079_2	A549	0.0068201	1	CFAP36
ENSG00000099785	12.1702	3	ENSG00000099785.10_8413303_8439013_2	H2228	0.00682221	1	MARCHF2
ENSG00000164054	27.355	12	ENST00000612611.1	HCC827	0.00686707	1	SHISA5
ENSG00000150782	27.3389	12	ENST00000534225.1	A549	0.00690384	1	IL18
ENSG00000196470	12.1306	3	ENST00000356721.3	H1975	0.00694903	1	SIAH1
ENSG00000035141	14.0941	4	ENSG00000035141.8_70295976_70302090_1	A549	0.00700066	1	FAM136A
ENSG00000130255	14.0926	4	ENSG00000130255.13_5690295_5691667_2	H2228	0.00700517	1	RPL36
ENSG00000165060	14.0829	4	ENST00000396364.7	H2228	0.00703523	1	FXN
ENSG00000110066	21.0379	8	ENST00000402789.5	H1975	0.00704742	1	KMT5B
ENSG00000119048	21.0314	8	ENST00000504431.1	H8383	0.00706461	1	UBE2B
ENSG00000244754	21.0144	8	ENSG00000244754.8_32535587_32538795_3	HCC827	0.00710923	1	N4BP2L2
ENSG00000100591	14.0523	4	ENSG00000100591.8_77458032_77469472_1	H1975	0.00713013	1	AHSA1
ENSG00000130299	12.0665	3	ENST00000600625.5	H8383	0.00715876	1	GTPBP3
ENSG00000196199	20.9781	8	ENSG00000196199.14_19601897_19646761_1	HCC827	0.00720591	1	MPHOSPH8
ENSG00000189171	14.0277	4	ENST00000392623.5	H2228	0.00720714	1	S100A13
ENSG00000159403	12.0408	3	ENST00000535233.6	A549	0.00724475	1	C1R
ENSG00000092094	14.0125	4	ENST00000556439.1	A549	0.00725529	1	OSGEP
ENSG00000115310	20.9529	8	ENST00000357732.8	H2228	0.00727362	1	RTN4
ENSG00000006451	14.0017	4	ENSG00000006451.8_39696830_39708120_1	HCC827	0.0072897	1	RALA
ENSG00000137691	9.83968	2	ENSG00000137691.13_102047437_102067398_1	H2228	0.00730031	1	CFAP300
ENSG00000106803	13.9793	4	ENST00000481573.1	H2228	0.00736144	1	SEC61B
ENSG00000148484	13.9662	4	ENST00000602389.1	H2228	0.00740384	1	RSU1
ENSG00000103253	20.8832	8	ENSG00000103253.18_728511_729715_3	H2228	0.00746431	1	HAGHL
ENSG00000111640	13.9468	4	ENSG00000111640.15_6534512_6538374_2	HCC827	0.00746676	1	GAPDH
ENSG00000163162	13.9368	4	ENSG00000163162.9_101288257_101308701_1	H8383	0.00749941	1	RNF149
ENSG00000116906	11.9646	3	ENSG00000116906.13_231270894_231277791_1	H2228	0.00750545	1	GNPAT
ENSG00000165525	22.425	9	ENSG00000165525.18_49795793_49828693_1	H2228	0.0076254	1	NEMF
ENSG00000171055	20.8196	8	ENST00000405912.8	H8383	0.00764229	1	FEZ2
ENSG00000172809	13.8913	4	ENST00000311111.11	A549	0.0076502	1	RPL38
ENSG00000237651	17.4776	6	ENSG00000237651.6_61145108_61164825_3	HCC827	0.00767921	1	C2orf74
ENSG00000184436	20.7964	8	ENST00000471073.1	HCC827	0.00770831	1	THAP7
ENSG00000147905	13.872	4	ENSG00000147905.17_37120598_37357390_2	H8383	0.00771509	1	ZCCHC7
ENSG00000111321	20.7744	8	ENSG00000111321.11_6384170_6385742_1	H8383	0.00777148	1	LTBR
ENSG00000134107	20.7407	8	ENSG00000134107.5_4979437_4981610_1	H8383	0.00786906	1	BHLHE40
ENSG00000006757	13.8128	4	ENST00000444736.5	HCC827	0.00791713	1	PNPLA4
ENSG00000105993	13.8065	4	ENST00000262177.9	H8383	0.00793891	1	DNAJB6
ENSG00000136451	9.6684	2	ENST00000584396.5	H1975	0.00795303	1	VEZF1
ENSG00000109475	13.8024	4	ENSG00000109475.16_108620569_108625255_1	H1975	0.0079533	1	RPL34
ENSG00000164649	9.66825	2	ENST00000373934.4	HCC827	0.00795363	1	CDCA7L
ENSG00000237190	13.792	4	ENSG00000237190.4_134402065_134411881_1	H1975	0.00798941	1	CDKN2AIPNL
ENSG00000153310	26.8957	12	ENST00000519540.5	H8383	0.00799879	1	FAM49B
ENSG00000205571	13.7886	4	ENST00000626847.2	HCC827	0.00800126	1	SMN2
ENSG00000166741	13.7842	4	ENSG00000166741.7_114285819_114312516_1	H2228	0.00801653	1	NNMT
ENSG00000004487	13.7734	4	ENSG00000004487.16_23019493_23083689_1	H1975	0.00805457	1	KDM1A
ENSG00000104824	13.7546	4	ENSG00000104824.17_38839848_38849940_1	H1975	0.00812098	1	HNRNPL
ENSG00000074201	26.8487	12	ENSG00000074201.9_77629414_77637794_1	HCC827	0.00812407	1	CLNS1A
ENSG00000040633	13.7519	4	ENST00000571362.5	A549	0.00813035	1	PHF23
ENSG00000116679	11.7909	3	ENSG00000116679.16_185296388_185300069_1	HCC827	0.00813474	1	IVNS1ABP
ENSG00000167881	11.7856	3	ENST00000539137.5	H1975	0.00815503	1	SRP68
ENSG00000124155	20.6138	8	ENST00000372689.9	HCC827	0.00824727	1	PIGT
ENSG00000254093	9.59468	2	ENST00000519088.5	H2228	0.00825165	1	PINX1
ENSG00000135698	13.7038	4	ENSG00000135698.10_82148162_82170215_1	HCC827	0.00830307	1	MPHOSPH6
ENSG00000066117	9.57364	2	ENST00000549526.1	HCC827	0.00833895	1	SMARCD1
ENSG00000156802	9.56113	2	ENSG00000156802.13_123379904_123396434_1	H2228	0.00839124	1	ATAD2
ENSG00000126457	20.5531	8	ENSG00000126457.21_49677249_49688447_2	HCC827	0.00843428	1	PRMT1
ENSG00000119487	17.2387	6	ENST00000265960.8	A549	0.00844482	1	MAPKAP1
ENSG00000102401	11.6982	3	ENST00000341189.8	HCC827	0.00849197	1	ARMCX3
ENSG00000085491	13.6513	4	ENST00000565488.6	H8383	0.00849547	1	SLC25A24
ENSG00000110108	11.6973	3	ENST00000540280.1	H2228	0.00849552	1	TMEM109
ENSG00000117318	20.5161	8	ENST00000463312.1	H1975	0.00855033	1	ID3
ENSG00000090316	13.6248	4	ENST00000264750.10	HCC827	0.00859407	1	MAEA
ENSG00000107902	9.50563	2	ENST00000392757.8	A549	0.0086274	1	LHPP
ENSG00000205629	20.4849	8	ENSG00000205629.12_25111735_25178228_1	H2228	0.0086493	1	LCMT1
ENSG00000115415	17.1627	6	ENST00000392322.7	HCC827	0.00870358	1	STAT1
ENSG00000107872	17.158	6	ENSG00000107872.12_102421204_102423136_1	HCC827	0.00871986	1	FBXL15
ENSG00000115275	11.6339	3	ENST00000448666.6	H2228	0.00874863	1	MOGS
ENSG00000173801	11.6301	3	ENSG00000173801.17_41754604_41757493_1	HCC827	0.00876402	1	JUP
ENSG00000168175	13.5786	4	ENSG00000168175.15_55051647_55064829_2	HCC827	0.00876894	1	MAPK1IP1L
ENSG00000113851	13.5716	4	ENST00000498700.5	H2228	0.00879579	1	CRBN
ENSG00000162642	13.5691	4	ENST00000294661.8	H8383	0.00880509	1	C1orf52
ENSG00000100811	13.5688	4	ENSG00000100811.14_100262300_100278588_1	H8383	0.00880626	1	YY1
ENSG00000180891	9.45877	2	ENST00000577830.6	A549	0.00883188	1	CUEDC1
ENSG00000114383	13.5336	4	ENST00000463304.1	A549	0.00894265	1	TUSC2
ENSG00000185043	20.38	8	ENSG00000185043.12_90230246_90233941_7	H8383	0.00898998	1	CIB1
ENSG00000169756	20.3686	8	ENST00000410093.5	H2228	0.00902805	1	LIMS1
ENSG00000127184	13.5105	4	ENST00000511472.5	H8383	0.00903278	1	COX7C
ENSG00000144802	13.4985	4	ENSG00000144802.11_101853525_101859527_1	HCC827	0.00908017	1	NFKBIZ
ENSG00000106305	13.475	4	ENSG00000106305.10_6009272_6023834_1	H2228	0.00917383	1	AIMP2
ENSG00000172037	13.4592	4	ENSG00000172037.14_49121114_49126425_1	H8383	0.0092371	1	LAMB2
ENSG00000165782	13.4584	4	ENST00000398020.6	H8383	0.00924013	1	PIP4P1
ENSG00000121073	13.452	4	ENST00000649906.1	HCC827	0.00926615	1	SLC35B1
ENSG00000198715	11.4898	3	ENST00000362007.6	HCC827	0.00935187	1	GLMP
ENSG00000213983	9.33945	2	ENST00000397120.8	H8383	0.00937484	1	AP1G2
ENSG00000176393	20.2283	8	ENSG00000176393.11_201983330_202006147_1	H8383	0.00950612	1	RNPEP
ENSG00000100445	11.4315	3	ENSG00000100445.17_24439766_24442453_2	H1975	0.00960747	1	SDR39U1
ENSG00000110841	13.3615	4	ENST00000535047.5	H8383	0.00963826	1	PPFIBP1
ENSG00000164022	20.1616	8	ENST00000672337.1	A549	0.00974181	1	AIMP1
ENSG00000243364	9.25645	2	ENST00000427683.2	H1975	0.0097721	1	EFNA4
ENSG00000131408	13.3253	4	ENST00000411902.6	H8383	0.00979116	1	NR1H2
ENSG00000130935	11.3891	3	ENST00000581375.5	HCC827	0.00979754	1	NOL11
ENSG00000178691	26.2738	12	ENST00000580398.1	HCC827	0.00981576	1	SUZ12
ENSG00000277791	13.3039	4	ENST00000620309.4	H2228	0.00988266	1	PSMB3
ENSG00000237441	9.23189	2	ENST00000497454.6	HCC827	0.00989281	1	RGL2
ENSG00000106244	13.2953	4	ENSG00000106244.13_99394673_99408591_1	HCC827	0.00991932	1	PDAP1
ENSG00000130985	20.073	8	ENST00000377351.8	H8383	0.0100634	1	UBA1
ENSG00000119523	20.071	8	ENST00000319033.7	H1975	0.0100706	1	ALG2
ENSG00000114209	13.2544	4	ENST00000473645.6	H8383	0.0100972	1	PDCD10
ENSG00000157514	11.3168	3	ENST00000372390.8	H1975	0.0101308	1	TSC22D3
ENSG00000065054	13.2312	4	ENST00000566198.1	A549	0.0101999	1	SLC9A3R2
ENSG00000182196	13.2288	4	ENST00000453766.6	H8383	0.0102104	1	ARL6IP4
ENSG00000104886	21.6058	9	ENST00000587394.6	H2228	0.010216	1	PLEKHJ1
ENSG00000166226	20.0271	8	ENST00000550653.1	HCC827	0.0102341	1	CCT2
ENSG00000143486	20.0212	8	ENSG00000143486.16_206591642_206612452_1	H1975	0.0102561	1	EIF2D
ENSG00000160310	13.1913	4	ENSG00000160310.18_46635681_46660137_1	HCC827	0.0103778	1	PRMT2
ENSG00000105698	13.1755	4	ENST00000343550.9	H2228	0.0104494	1	USF2
ENSG00000204054	19.8841	8	ENST00000661101.1	H2228	0.0107836	1	LINC00963
ENSG00000147010	19.8835	8	ENSG00000147010.18_19592068_19887601_1	HCC827	0.010786	1	SH3KBP1
ENSG00000134291	13.0965	4	ENST00000256686.10	H8383	0.0108136	1	TMEM106C
ENSG00000129562	13.073	4	ENSG00000129562.11_22564907_22589224_5	HCC827	0.0109246	1	DAD1
ENSG00000253816	19.845	8	ENSG00000253816.3_70196200_70225795_1	H8383	0.0109385	1	ENSG00000253816
ENSG00000060762	11.1503	3	ENST00000360961.11	A549	0.0109405	1	MPC1
ENSG00000143549	13.0684	4	ENST00000509409.5	HCC827	0.0109464	1	TPM3
ENSG00000106591	13.061	4	ENST00000413995.1	HCC827	0.0109815	1	MRPL32
ENSG00000030582	25.9257	12	ENSG00000030582.18_44345302_44353106_2	H8383	0.0109968	1	GRN
ENSG00000025796	19.8232	8	ENSG00000025796.14_107883014_107958208_1	H8383	0.0110262	1	SEC63
ENSG00000096063	13.0419	4	ENST00000373825.7	H1975	0.011073	1	SRPK1
ENSG00000115129	8.99383	2	ENST00000238721.9	H1975	0.0111433	1	TP53I3
ENSG00000169045	19.785	8	ENST00000524179.1	HCC827	0.0111809	1	HNRNPH1
ENSG00000127452	16.528	6	ENST00000247977.9	H8383	0.0111837	1	FBXL12
ENSG00000111142	19.7812	8	ENST00000550777.5	A549	0.0111961	1	METAP2
ENSG00000150753	13.0105	4	ENSG00000150753.12_10250280_10265011_2	HCC827	0.0112245	1	CCT5
ENSG00000073792	19.7713	8	ENSG00000073792.15_185675855_185825024_1	H2228	0.0112367	1	IGF2BP2
ENSG00000182872	11.0886	3	ENSG00000182872.16_47182249_47186813_1	HCC827	0.0112562	1	RBM10
ENSG00000060971	12.9909	4	ENSG00000060971.18_38122719_38137127_1	A549	0.0113204	1	ACAA1
ENSG00000126067	19.7254	8	ENSG00000126067.12_35603139_35641526_1	HCC827	0.0114266	1	PSMB2
ENSG00000146648	11.0432	3	ENSG00000146648.18_55206864_55207337_1	H1975	0.0114945	1	EGFR
ENSG00000127054	12.9444	4	ENST00000419704.5	H2228	0.0115509	1	INTS11
ENSG00000129534	16.4428	6	ENSG00000129534.14_45227687_45253198_1	HCC827	0.0115647	1	MIS18BP1
ENSG00000167283	19.6845	8	ENST00000529790.5	H1975	0.011598	1	ATP5MG
ENSG00000124380	11.016	3	ENST00000450162.6	H1975	0.0116396	1	SNRNP27
ENSG00000148290	19.6704	8	ENSG00000148290.10_133351805_133356487_2	A549	0.0116577	1	SURF1
ENSG00000105193	12.9107	4	ENST00000601655.5	HCC827	0.0117205	1	RPS16
ENSG00000260136	8.89223	2	ENST00000562842.1	H2228	0.011724	1	ENSG00000260136
ENSG00000023697	19.6484	8	ENSG00000023697.13_15911332_16037280_5	HCC827	0.0117514	1	DERA
ENSG00000166986	12.9024	4	ENSG00000166986.15_57515181_57516655_1	H1975	0.0117627	1	MARS1
ENSG00000211450	12.9023	4	ENST00000533321.1	A549	0.0117632	1	SELENOH
ENSG00000128059	10.9928	3	ENSG00000128059.8_56407336_56435496_1	H1975	0.0117647	1	PPAT
ENSG00000140829	16.3959	6	ENSG00000140829.12_72109445_72112903_2	HCC827	0.0117798	1	DHX38
ENSG00000150093	12.8963	4	ENSG00000150093.19_32929985_32958272_1	H8383	0.0117935	1	ITGB1
ENSG00000145907	25.7006	12	ENST00000356245.8	HCC827	0.0118305	1	G3BP1
ENSG00000197498	12.8845	4	ENST00000607388.1	H8383	0.0118539	1	RPF2
ENSG00000133983	12.8841	4	ENST00000557612.5	A549	0.0118561	1	COX16
ENSG00000197712	19.6198	8	ENSG00000197712.12_38867751_38931529_2	A549	0.0118742	1	FAM114A1
ENSG00000138074	8.85675	2	ENSG00000138074.15_27199587_27201114_1	A549	0.0119339	1	SLC5A6
ENSG00000144136	16.359	6	ENSG00000144136.11_112645939_112658863_1	H2228	0.0119513	1	SLC20A1
ENSG00000121579	19.5782	8	ENST00000616174.1	HCC827	0.0120552	1	NAA50
ENSG00000113048	19.5734	8	ENSG00000113048.16_72219528_72320238_2	HCC827	0.0120763	1	MRPS27
ENSG00000119705	12.8317	4	ENST00000238688.9	H2228	0.012128	1	SLIRP
ENSG00000182774	12.826	4	ENSG00000182774.13_82536756_82540457_1	H8383	0.0121578	1	RPS17
ENSG00000226742	19.5311	8	ENST00000592352.1	H1975	0.0122632	1	HSBP1L1
ENSG00000113068	12.7995	4	ENST00000507185.1	H8383	0.0122984	1	PFDN1
ENSG00000147604	19.51	8	ENSG00000147604.14_73290644_73294438_1	A549	0.0123578	1	RPL7
ENSG00000186283	12.7781	4	ENSG00000186283.14_179082070_179095996_1	H8383	0.0124128	1	TOR3A
ENSG00000197345	25.5355	12	ENST00000541279.1	A549	0.0124795	1	MRPL21
ENSG00000132591	12.7649	4	ENSG00000132591.12_28855016_28861061_2	A549	0.0124837	1	ERAL1
ENSG00000137207	12.7398	4	ENSG00000137207.12_43511832_43516921_5	A549	0.0126198	1	YIPF3
ENSG00000131724	12.7336	4	ENSG00000131724.11_118727602_118805225_1	H2228	0.0126537	1	IL13RA1
ENSG00000160049	12.7323	4	ENST00000377036.2	HCC827	0.0126607	1	DFFA
ENSG00000145592	12.7314	4	ENSG00000145592.14_40827703_40835212_1	H2228	0.0126656	1	RPL37
ENSG00000108010	12.7287	4	ENST00000368644.5	H1975	0.0126804	1	GLRX3
ENSG00000117139	12.7168	4	ENSG00000117139.18_202762752_202808421_1	H8383	0.0127459	1	KDM5B
ENSG00000136068	12.7158	4	ENSG00000136068.14_58008400_58105866_1	A549	0.0127511	1	FLNB
ENSG00000101084	19.3902	8	ENSG00000101084.18_36606770_36612557_1	HCC827	0.0129066	1	RAB5IF
ENSG00000136536	12.6836	4	ENSG00000136536.15_159712506_159768583_1	HCC827	0.0129296	1	MARCHF7
ENSG00000116213	10.7828	3	ENSG00000116213.16_3630770_3650103_2	A549	0.0129602	1	WRAP73
ENSG00000109606	16.1291	6	ENST00000508032.5	H2228	0.0130778	1	DHX15
ENSG00000213123	19.3374	8	ENST00000426563.5	H8383	0.0131559	1	TCTEX1D2
ENSG00000213741	12.6427	4	ENST00000396020.7	H2228	0.0131605	1	RPS29
ENSG00000156795	12.6297	4	ENST00000523984.5	A549	0.0132345	1	WDYHV1
ENSG00000162961	12.6241	4	ENST00000295066.3	H1975	0.0132662	1	DPY30
ENSG00000128463	19.3051	8	ENST00000249209.8	HCC827	0.0133106	1	EMC4
ENSG00000089248	12.6138	4	ENSG00000089248.7_112013426_112022980_4	H8383	0.0133256	1	ERP29
ENSG00000137522	8.62691	2	ENST00000530137.1	H2228	0.0133872	1	RNF121
ENSG00000157593	10.7021	3	ENST00000495706.1	H2228	0.0134506	1	SLC35B2
ENSG00000149806	19.2748	8	ENST00000279259.7	H8383	0.0134573	1	FAU
ENSG00000167792	12.582	4	ENST00000415352.6	HCC827	0.0135095	1	NDUFV1
ENSG00000242247	10.6919	3	ENSG00000242247.11_42796502_42857273_1	H8383	0.0135139	1	ARFGAP3
ENSG00000164611	12.5781	4	ENST00000519287.1	HCC827	0.0135324	1	PTTG1
ENSG00000085231	19.2482	8	ENST00000380818.7	A549	0.0135871	1	AK6
ENSG00000198892	10.6733	3	ENST00000464117.1	H1975	0.0136304	1	SHISA4
ENSG00000117448	25.2511	12	ENSG00000117448.13_45550846_45570049_3	A549	0.0136769	1	AKR1A1
ENSG00000136888	12.5372	4	ENSG00000136888.7_114587777_114598372_2	HCC827	0.0137734	1	ATP6V1G1
ENSG00000285906	12.5364	4	ENSG00000285906.2_11193439_11225886_1	A549	0.0137778	1	ENSG00000285906
ENSG00000198668	12.5341	4	ENST00000553630.1	HCC827	0.0137915	1	CALM1
ENSG00000197937	12.534	4	ENSG00000197937.12_53143215_53159053_1	H1975	0.0137921	1	ZNF347
ENSG00000149823	12.5335	4	ENST00000528050.1	A549	0.0137954	1	VPS51
ENSG00000162496	15.9878	6	ENSG00000162496.9_12567910_12578837_1	H2228	0.0138196	1	DHRS3
ENSG00000034152	12.5289	4	ENST00000342679.9	HCC827	0.0138222	1	MAP2K3
ENSG00000246067	8.55989	2	ENST00000501011.7	H8383	0.0138434	1	RAB30-DT
ENSG00000053372	12.5246	4	ENSG00000053372.5_19251805_19259264_2	HCC827	0.0138484	1	MRTO4
ENSG00000104064	15.9641	6	ENST00000220429.12	H1975	0.0139478	1	GABPB1
ENSG00000108826	12.504	4	ENSG00000108826.16_50367865_50373184_2	A549	0.0139715	1	MRPL27
ENSG00000162885	8.5363	2	ENST00000366600.8	HCC827	0.0140077	1	B3GALNT2
ENSG00000164104	15.945	6	ENST00000438704.6	HCC827	0.0140521	1	HMGB2
ENSG00000121851	10.6018	3	ENSG00000121851.13_145964690_145978848_2	HCC827	0.0140861	1	POLR3GL
ENSG00000185596	19.1461	8	ENSG00000185596.16_101975053_101976563_1	HCC827	0.0140976	1	WASH3P
ENSG00000165949	12.4799	4	ENST00000621160.4	A549	0.0141175	1	IFI27
ENSG00000173457	19.1326	8	ENSG00000173457.11_64244480_64245425_1	HCC827	0.0141662	1	PPP1R14B
ENSG00000214753	10.5882	3	ENSG00000214753.4_62715080_62722700_1	A549	0.0141744	1	HNRNPUL2
ENSG00000162928	10.582	3	ENSG00000162928.9_61017730_61049254_2	H2228	0.0142145	1	PEX13
ENSG00000258947	12.4279	4	ENST00000554444.5	H1975	0.0144372	1	TUBB3
ENSG00000175826	12.4206	4	ENST00000573600.5	A549	0.0144829	1	CTDNEP1
ENSG00000124207	12.4	4	ENSG00000124207.17_49094206_49096586_1	A549	0.0146118	1	CSE1L
ENSG00000205758	8.44958	2	ENST00000413017.2	A549	0.0146284	1	CRYZL1
ENSG00000105723	12.3905	4	ENST00000493059.1	HCC827	0.0146715	1	GSK3A
ENSG00000171530	12.3882	4	ENSG00000171530.14_77691248_77776361_1	A549	0.0146866	1	TBCA
ENSG00000125375	12.3864	4	ENSG00000125375.15_50312324_50325677_1	H1975	0.0146977	1	DMAC2L
ENSG00000107672	12.3786	4	ENSG00000107672.15_121957091_121974758_2	H2228	0.014747	1	NSMCE4A
ENSG00000103353	10.4969	3	ENST00000395878.8	HCC827	0.0147817	1	UBFD1
ENSG00000158545	19.0059	8	ENST00000566496.5	HCC827	0.0148282	1	ZC3H18
ENSG00000122484	12.3637	4	ENST00000610020.2	H8383	0.014842	1	RPAP2
ENSG00000085063	12.3607	4	ENST00000351554.8	H2228	0.0148611	1	CD59
ENSG00000182208	8.41611	2	ENSG00000182208.14_1469457_1480885_1	A549	0.0148752	1	MOB2
ENSG00000196924	24.9817	12	ENST00000462590.1	HCC827	0.01491	1	FLNA
ENSG00000104635	12.3304	4	ENST00000381237.6	HCC827	0.0150564	1	SLC39A14
ENSG00000105364	12.3166	4	ENSG00000105364.14_10252214_10260055_2	HCC827	0.0151457	1	MRPL4
ENSG00000184216	10.4368	3	ENST00000369980.8	HCC827	0.0151955	1	IRAK1
ENSG00000161920	12.3085	4	ENST00000573708.1	H1975	0.015199	1	MED11
ENSG00000170906	24.9054	12	ENST00000391762.5	A549	0.0152776	1	NDUFA3
ENSG00000137106	12.2954	4	ENST00000460882.5	H2228	0.0152844	1	GRHPR
ENSG00000008130	12.294	4	ENST00000341426.9	HCC827	0.0152941	1	NADK
ENSG00000077713	10.4173	3	ENSG00000077713.19_119399336_119454472_1	H2228	0.0153326	1	SLC25A43
ENSG00000032444	10.4167	3	ENSG00000032444.16_7534750_7561761_1	H8383	0.015337	1	PNPLA6
ENSG00000156804	8.3513	2	ENST00000520511.1	H2228	0.0153652	1	FBXO32
ENSG00000169021	18.904	8	ENSG00000169021.6_29207334_29213151_1	HCC827	0.0153815	1	UQCRFS1
ENSG00000122378	12.2717	4	ENST00000372185.5	H1975	0.0154411	1	PRXL2A
ENSG00000164405	18.8878	8	ENST00000496429.1	A549	0.0154713	1	UQCRQ
ENSG00000160446	18.8772	8	ENSG00000160446.19_128720880_128724129_4	A549	0.0155301	1	ZDHHC12
ENSG00000081870	12.2458	4	ENSG00000081870.11_53921561_53946308_1	HCC827	0.0156139	1	HSPB11
ENSG00000164237	10.3774	3	ENST00000506821.1	H8383	0.0156161	1	CMBL
ENSG00000177666	18.8561	8	ENSG00000177666.17_819572_825219_1	HCC827	0.0156482	1	PNPLA2
ENSG00000184220	18.8447	8	ENSG00000184220.12_100146971_100178600_1	H2228	0.0157125	1	CMSS1
ENSG00000066777	10.3556	3	ENSG00000066777.9_67266037_67343781_1	HCC827	0.0157735	1	ARFGEF1
ENSG00000100632	24.8048	12	ENST00000216520.6	HCC827	0.0157752	1	ERH
ENSG00000120306	18.7762	8	ENSG00000120306.11_140175188_140243789_2	HCC827	0.0161036	1	CYSTM1
ENSG00000178927	10.3015	3	ENSG00000178927.18_82442644_82450770_4	H2228	0.0161699	1	CYBC1
ENSG00000078061	10.2895	3	ENST00000377045.9	HCC827	0.0162591	1	ARAF
ENSG00000091009	12.1469	4	ENSG00000091009.8_146233709_146269435_1	H2228	0.0162915	1	RBM27
ENSG00000163682	12.1244	4	ENSG00000163682.16_39454139_39458915_4	H8383	0.0164497	1	RPL9
ENSG00000005884	12.115	4	ENST00000320031.13	HCC827	0.0165161	1	ITGA3
ENSG00000108106	12.1124	4	ENSG00000108106.14_55401284_55407788_3	H8383	0.016535	1	UBE2S
ENSG00000115828	8.1994	2	ENST00000404976.5	H2228	0.0165777	1	QPCT
ENSG00000117523	24.6486	12	ENSG00000117523.16_171532800_171540631_1	HCC827	0.0165785	1	PRRC2C
ENSG00000168394	10.2337	3	ENSG00000168394.11_32845209_32847523_1	HCC827	0.0166802	1	TAP1
ENSG00000249915	12.0732	4	ENST00000507528.5	H8383	0.0168148	1	PDCD6
ENSG00000129255	12.0672	4	ENSG00000129255.16_7583848_7588187_3	HCC827	0.0168582	1	MPDU1
ENSG00000278845	12.0643	4	ENST00000619548.1	HCC827	0.0168797	1	MRPL45
ENSG00000158092	15.4615	6	ENST00000469404.1	H8383	0.0169554	1	NCK1
ENSG00000143198	24.5693	12	ENSG00000143198.13_165632063_165655620_1	HCC827	0.0170011	1	MGST3
ENSG00000205352	12.0407	4	ENST00000546581.5	A549	0.0170514	1	PRR13
ENSG00000095906	12.0273	4	ENST00000568834.5	HCC827	0.0171491	1	NUBP2
ENSG00000069399	12.0239	4	ENSG00000069399.15_44751321_44760044_1	HCC827	0.0171748	1	BCL3
ENSG00000095752	10.1568	3	ENST00000590625.5	H2228	0.0172795	1	IL11
ENSG00000187840	12.007	4	ENST00000520657.1	HCC827	0.0172996	1	EIF4EBP1
ENSG00000122692	12.002	4	ENSG00000122692.9_33068914_33076674_1	A549	0.0173366	1	SMU1
ENSG00000124596	11.996	4	ENST00000479950.5	H1975	0.0173808	1	OARD1
ENSG00000198242	18.5569	8	ENST00000472628.1	HCC827	0.0174178	1	RPL23A
ENSG00000130766	10.1347	3	ENSG00000130766.5_28259518_28281448_2	H1975	0.017455	1	SESN2
ENSG00000140297	8.09507	2	ENST00000560585.5	A549	0.0174653	1	GCNT3
ENSG00000169371	10.1264	3	ENST00000564675.5	H2228	0.0175219	1	SNUPN
ENSG00000249859	20.0475	9	ENST00000664214.1	H2228	0.0176214	1	PVT1
ENSG00000172270	18.5178	8	ENSG00000172270.20_572596_583492_2	HCC827	0.0176627	1	BSG
ENSG00000105640	11.946	4	ENSG00000105640.13_17859921_17863315_1	A549	0.0177575	1	RPL18A
ENSG00000198856	11.9443	4	ENST00000613215.4	HCC827	0.0177703	1	OSTC
ENSG00000146834	11.9415	4	ENSG00000146834.14_100433338_100434117_1	H8383	0.0177912	1	MEPCE
ENSG00000136450	18.4875	8	ENSG00000136450.13_58003493_58007346_1	H2228	0.0178546	1	SRSF1
ENSG00000085998	11.9195	4	ENST00000475642.1	HCC827	0.0179597	1	POMGNT1
ENSG00000111906	11.9079	4	ENST00000318787.13	H8383	0.0180494	1	HDDC2
ENSG00000160172	8.02857	2	ENSG00000160172.10_67801986_67805325_1	H1975	0.0180559	1	FAM86C2P
ENSG00000213782	11.9046	4	ENST00000352940.8	HCC827	0.0180751	1	DDX47
ENSG00000111196	11.8968	4	ENST00000544850.5	HCC827	0.0181351	1	MAGOHB
ENSG00000169251	11.8964	4	ENST00000351193.6	HCC827	0.0181386	1	NMD3
ENSG00000060688	11.8943	4	ENST00000486941.1	H1975	0.0181548	1	SNRNP40
ENSG00000120686	11.8887	4	ENST00000494372.1	H2228	0.0181984	1	UFM1
ENSG00000197956	11.8749	4	ENST00000496817.5	HCC827	0.0183064	1	S100A6
ENSG00000183431	11.8744	4	ENSG00000183431.12_37988911_37989995_1	H8383	0.0183099	1	SF3A3
ENSG00000086758	15.2453	6	ENSG00000086758.16_53533224_53545108_1	HCC827	0.0184321	1	HUWE1
ENSG00000132424	24.3064	12	ENST00000369239.10	A549	0.0184743	1	PNISR
ENSG00000155542	7.97613	2	ENST00000418299.5	H8383	0.0185355	1	SETD9
ENSG00000147676	11.8411	4	ENSG00000147676.14_119208363_119243785_2	H1975	0.0185726	1	MAL2
ENSG00000183605	18.3741	8	ENSG00000183605.17_119140913_119165399_1	H2228	0.0185901	1	SFXN4
ENSG00000275700	11.8359	4	ENSG00000275700.5_36948954_37056870_1	HCC827	0.0186142	1	AATF
ENSG00000106615	18.3704	8	ENST00000496004.5	HCC827	0.0186145	1	RHEB
ENSG00000037474	11.8258	4	ENSG00000037474.15_6599240_6604213_1	HCC827	0.0186944	1	NSUN2
ENSG00000140264	18.3396	8	ENSG00000140264.19_43792330_43794046_1	HCC827	0.0188198	1	SERF2
ENSG00000214736	11.8063	4	ENST00000398884.7	HCC827	0.0188512	1	TOMM6
ENSG00000069869	11.8001	4	ENST00000435532.7	HCC827	0.0189016	1	NEDD4
ENSG00000102181	7.92339	2	ENST00000437787.6	A549	0.0190309	1	CD99L2
ENSG00000010219	9.94447	3	ENST00000545571.5	A549	0.0190441	1	DYRK4
ENSG00000130734	7.92093	2	ENST00000309469.9	H2228	0.0190543	1	ATG4D
ENSG00000168884	9.94098	3	ENST00000505186.1	HCC827	0.0190745	1	TNIP2
ENSG00000179085	11.774	4	ENST00000341298.3	H1975	0.0191135	1	DPM3
ENSG00000264343	11.7675	4	ENSG00000264343.6_146164393_146229049_1	A549	0.0191664	1	NOTCH2NLA
ENSG00000262919	7.90435	2	ENST00000576892.8	A549	0.0192129	1	CCNQ
ENSG00000242265	7.90109	2	ENST00000488574.5	A549	0.0192442	1	PEG10
ENSG00000108559	9.91849	3	ENST00000573584.6	HCC827	0.0192719	1	NUP88
ENSG00000152700	11.751	4	ENST00000439578.5	H8383	0.0193022	1	SAR1B
ENSG00000105699	15.1234	6	ENST00000354900.7	H8383	0.0193187	1	LSR
ENSG00000087460	18.2524	8	ENST00000371095.7	H1975	0.019412	1	GNAS
ENSG00000048649	18.2441	8	ENSG00000048649.13_77666230_77676954_1	HCC827	0.019469	1	RSF1
ENSG00000147687	18.233	8	ENSG00000147687.19_124488508_124539088_6	H8383	0.0195461	1	TATDN1
ENSG00000149929	7.86942	2	ENST00000564026.1	H2228	0.0195514	1	HIRIP3
ENSG00000138381	11.7202	4	ENST00000260952.9	HCC827	0.019558	1	ASNSD1
ENSG00000108474	7.8674	2	ENST00000225609.10	A549	0.0195712	1	PIGL
ENSG00000167700	11.7003	4	ENSG00000167700.9_144509070_144511213_1	A549	0.019725	1	MFSD3
ENSG00000166822	9.86212	3	ENST00000357613.8	H8383	0.0197752	1	TMEM170A
ENSG00000182117	11.691	4	ENST00000557912.1	H1975	0.0198035	1	NOP10
ENSG00000116260	11.6901	4	ENST00000367602.8	H1975	0.019811	1	QSOX1
ENSG00000163463	18.1895	8	ENST00000471891.5	H8383	0.0198499	1	KRTCAP2
ENSG00000181090	7.82439	2	ENSG00000181090.21_137619003_137743406_2	H1975	0.0199965	1	EHMT1
ENSG00000170445	11.6636	4	ENSG00000170445.15_140688714_140691341_1	A549	0.020036	1	HARS1
ENSG00000140575	24.0287	12	ENSG00000140575.13_90477084_90494768_1	HCC827	0.0201591	1	IQGAP1
ENSG00000122218	11.6395	4	ENST00000241704.8	HCC827	0.0202438	1	COPA
ENSG00000143799	18.1178	8	ENST00000366794.10	HCC827	0.0203607	1	PARP1
ENSG00000244026	9.79618	3	ENST00000484945.5	H2228	0.0203806	1	FAM86DP
ENSG00000103550	18.1132	8	ENST00000219837.12	H8383	0.0203936	1	KNOP1
ENSG00000108406	11.6187	4	ENST00000251241.9	HCC827	0.0204236	1	DHX40
ENSG00000196352	11.6151	4	ENSG00000196352.15_207321701_207360502_1	A549	0.0204553	1	CD55
ENSG00000120913	9.78686	3	ENST00000614502.4	H1975	0.0204676	1	PDLIM2
ENSG00000172757	11.6019	4	ENST00000524553.5	H2228	0.0205709	1	CFL1
ENSG00000096746	18.0877	8	ENST00000354695.5	A549	0.0205787	1	HNRNPH3
ENSG00000205531	14.9527	6	ENSG00000205531.13_2944438_2992102_2	H1975	0.0206277	1	NAP1L4
ENSG00000106105	18.0764	8	ENST00000454308.5	H8383	0.0206607	1	GARS1
ENSG00000211460	11.581	4	ENSG00000211460.12_121755659_121767294_2	HCC827	0.0207544	1	TSN
ENSG00000101444	11.5487	4	ENSG00000101444.13_34280270_34303357_3	HCC827	0.0210423	1	AHCY
ENSG00000164967	11.5481	4	ENST00000297613.4	H1975	0.021048	1	RPP25L
ENSG00000164896	18.014	8	ENSG00000164896.20_151076624_151080809_3	HCC827	0.0211217	1	FASTK
ENSG00000167862	11.5294	4	ENST00000584208.5	H8383	0.0212162	1	MRPL58
ENSG00000158019	11.5256	4	ENSG00000158019.20_27890763_28338901_1	HCC827	0.0212505	1	BABAM2
ENSG00000176046	11.5231	4	ENST00000324873.7	HCC827	0.0212732	1	NUPR1
ENSG00000115504	19.4827	9	ENST00000405482.5	A549	0.0213874	1	EHBP1
ENSG00000185122	17.9771	8	ENSG00000185122.11_144291605_144314719_2	H1975	0.0213991	1	HSF1
ENSG00000121775	9.68818	3	ENST00000336294.10	H2228	0.0214114	1	TMEM39B
ENSG00000188171	11.4974	4	ENST00000601440.6	H2228	0.0215073	1	ZNF626
ENSG00000125733	11.4957	4	ENST00000313244.14	H8383	0.0215229	1	TRIP10
ENSG00000103510	11.4935	4	ENST00000448516.6	HCC827	0.0215431	1	KAT8
ENSG00000146242	17.954	8	ENSG00000146242.8_82363849_82366896_1	H8383	0.0215741	1	TPBG
ENSG00000147471	9.65441	3	ENST00000520073.5	H1975	0.0217442	1	PLPBP
ENSG00000033100	11.4717	4	ENST00000035307.6	H1975	0.0217442	1	CHPF2
ENSG00000136877	7.65313	2	ENST00000460181.5	H2228	0.0217843	1	FPGS
ENSG00000119953	9.64197	3	ENSG00000119953.13_110295339_110304920_1	H2228	0.0218681	1	SMNDC1
ENSG00000175938	11.4558	4	ENST00000562699.1	A549	0.0218916	1	ORAI3
ENSG00000024422	7.64053	2	ENSG00000024422.12_47713422_47737231_1	H8383	0.021922	1	EHD2
ENSG00000156026	14.791	6	ENST00000373053.7	H1975	0.0219458	1	MCU
ENSG00000171806	7.63596	2	ENST00000454472.1	HCC827	0.0219722	1	METTL18
ENSG00000143499	11.4378	4	ENST00000460580.5	HCC827	0.0220599	1	SMYD2
ENSG00000145916	7.62639	2	ENSG00000145916.19_178131014_178148570_3	H1975	0.0220775	1	RMND5B
ENSG00000108960	9.62058	3	ENST00000577038.1	HCC827	0.0220825	1	MMD
ENSG00000139637	11.4152	4	ENST00000548845.5	H8383	0.0222737	1	C12orf10
ENSG00000184432	11.4067	4	ENSG00000184432.10_139369499_139389643_1	H1975	0.0223538	1	COPB2
ENSG00000159445	19.3517	9	ENSG00000159445.13_151894830_151909502_1	H8383	0.0223632	1	THEM4
ENSG00000125347	7.59535	2	ENSG00000125347.14_132486962_132490777_1	HCC827	0.0224228	1	IRF1
ENSG00000198843	11.3947	4	ENST00000615547.4	A549	0.0224688	1	SELENOT
ENSG00000163683	11.3859	4	ENST00000511809.5	H1975	0.0225526	1	SMIM14
ENSG00000104613	11.3719	4	ENSG00000104613.12_19817416_19852063_1	H8383	0.022687	1	INTS10
ENSG00000100209	14.6956	6	ENST00000398941.6	A549	0.0227611	1	HSCB
ENSG00000069329	11.3632	4	ENSG00000069329.18_46679053_46689178_2	H2228	0.0227712	1	VPS35
ENSG00000187193	11.3541	4	ENSG00000187193.9_56682470_56684196_2	H1975	0.0228599	1	MT1X
ENSG00000157020	17.787	8	ENSG00000157020.18_10300931_10321112_1	HCC827	0.0228814	1	SEC13
ENSG00000125652	17.7691	8	ENST00000596657.1	H1975	0.0230258	1	ALKBH7
ENSG00000173914	7.53853	2	ENST00000531036.2	H1975	0.023069	1	RBM4B
ENSG00000178950	7.53769	2	ENSG00000178950.17_849277_866476_1	A549	0.0230787	1	GAK
ENSG00000163681	9.52298	3	ENSG00000163681.15_57922929_57929167_1	H2228	0.0230881	1	SLMAP
ENSG00000174231	11.3237	4	ENST00000572723.1	H2228	0.0231571	1	PRPF8
ENSG00000136933	7.52673	2	ENSG00000136933.17_125200542_125204031_2	A549	0.0232056	1	RABEPK
ENSG00000138750	9.51018	3	ENSG00000138750.15_76114869_76148398_2	HCC827	0.0232233	1	NUP54
ENSG00000108064	11.3126	4	ENST00000487519.6	H8383	0.0232668	1	TFAM
ENSG00000103121	9.49128	3	ENSG00000103121.9_80975807_81006886_1	A549	0.0234244	1	CMC2
ENSG00000197170	11.2926	4	ENSG00000197170.10_67347353_67366577_1	HCC827	0.0234656	1	PSMD12
ENSG00000158417	17.7116	8	ENSG00000158417.11_99337389_99364300_1	HCC827	0.023496	1	EIF5B
ENSG00000186063	11.2876	4	ENSG00000186063.13_222668013_222673382_1	HCC827	0.0235153	1	AIDA
ENSG00000116096	9.46718	3	ENST00000498749.1	H2228	0.0236831	1	SPR
ENSG00000101160	11.2642	4	ENSG00000101160.14_58995185_59007254_1	HCC827	0.0237504	1	CTSZ
ENSG00000104859	14.5746	6	ENST00000221455.8	A549	0.0238363	1	CLASRP
ENSG00000156958	7.4628	2	ENST00000327171.7	H1975	0.0239592	1	GALK2
ENSG00000167772	9.43914	3	ENST00000393962.6	H8383	0.0239877	1	ANGPTL4
ENSG00000173264	7.45105	2	ENST00000438980.6	H2228	0.0241005	1	GPR137
ENSG00000188486	7.44066	2	ENSG00000188486.3_119093879_119095468_1	H2228	0.024226	1	H2AX
ENSG00000111605	11.2174	4	ENST00000266679.8	H2228	0.0242263	1	CPSF6
ENSG00000115963	9.41714	3	ENST00000375734.6	A549	0.0242294	1	RND3
ENSG00000108590	11.2164	4	ENST00000575197.1	A549	0.0242364	1	MED31
ENSG00000173511	17.6166	8	ENST00000426086.2	A549	0.0242922	1	VEGFB
ENSG00000149179	23.4271	12	ENST00000278460.11	HCC827	0.0243109	1	C11orf49
ENSG00000130165	17.6129	8	ENSG00000130165.10_11553047_11554367_2	H2228	0.0243235	1	ELOF1
ENSG00000273611	17.6128	8	ENST00000619730.4	HCC827	0.0243241	1	ZNHIT3
ENSG00000171720	9.40694	3	ENSG00000171720.10_141620881_141636857_1	HCC827	0.0243423	1	HDAC3
ENSG00000141759	17.6087	8	ENST00000588162.1	H8383	0.0243593	1	TXNL4A
ENSG00000163541	11.2012	4	ENSG00000163541.12_84423528_84459280_1	A549	0.024393	1	SUCLG1
ENSG00000185883	11.1951	4	ENSG00000185883.12_2513976_2520218_2	HCC827	0.0244568	1	ATP6V0C
ENSG00000131981	11.1922	4	ENSG00000131981.16_55129252_55145413_5	H2228	0.0244866	1	LGALS3
ENSG00000134086	11.1736	4	ENST00000256474.2	A549	0.0246809	1	VHL
ENSG00000110717	17.569	8	ENSG00000110717.13_68030688_68036644_5	H2228	0.0247	1	NDUFS8
ENSG00000088298	19.0452	9	ENST00000374491.3	H1975	0.0248111	1	EDEM2
ENSG00000175354	11.1525	4	ENST00000309660.10	H8383	0.0249025	1	PTPN2
ENSG00000170502	17.5326	8	ENSG00000170502.13_87422597_87458345_3	HCC827	0.0250174	1	NUDT9
ENSG00000113810	14.4042	6	ENSG00000113810.16_160416312_160430634_1	A549	0.0254328	1	SMC4
ENSG00000137806	7.29186	2	ENST00000260361.9	H2228	0.0260971	1	NDUFAF1
ENSG00000103429	11.0393	4	ENST00000562442.5	H8383	0.0261264	1	BFAR
ENSG00000215021	11.0384	4	ENST00000399433.6	H8383	0.0261363	1	PHB2
ENSG00000100926	11.0292	4	ENST00000396854.8	H1975	0.026238	1	TM9SF1
ENSG00000126249	9.24183	3	ENSG00000126249.8_34404399_34426168_1	HCC827	0.0262426	1	PDCD2L
ENSG00000106261	9.23503	3	ENST00000482979.5	A549	0.0263239	1	ZKSCAN1
ENSG00000175029	17.3671	8	ENST00000411419.6	H8383	0.0265058	1	CTBP2
ENSG00000135441	17.3623	8	ENST00000547076.5	H2228	0.0265497	1	BLOC1S1
ENSG00000182087	11.0002	4	ENST00000356663.8	HCC827	0.0265612	1	TMEM259
ENSG00000100883	17.3581	8	ENSG00000100883.12_34983025_35029567_1	HCC827	0.0265889	1	SRP54
ENSG00000074416	10.9977	4	ENST00000434178.6	A549	0.0265897	1	MGLL
ENSG00000184983	10.9963	4	ENSG00000184983.11_42085527_42090772_1	H2228	0.0266051	1	NDUFA6
ENSG00000198612	10.9665	4	ENSG00000198612.11_237085909_237098691_2	HCC827	0.0269437	1	COPS8
ENSG00000131746	7.2209	2	ENSG00000131746.13_40481377_40482764_1	H8383	0.0270396	1	TNS4
ENSG00000092036	18.7869	9	ENST00000490506.5	H1975	0.0270671	1	HAUS4
ENSG00000104866	9.17162	3	ENSG00000104866.11_45093174_45147285_1	A549	0.027094	1	PPP1R37
ENSG00000054116	10.9521	4	ENST00000373162.5	H2228	0.0271078	1	TRAPPC3
ENSG00000096401	10.9513	4	ENST00000371477.4	H8383	0.0271168	1	CDC5L
ENSG00000086598	10.945	4	ENSG00000086598.11_123584549_123598133_2	H1975	0.027189	1	TMED2
ENSG00000155368	10.938	4	ENST00000535757.5	H8383	0.0272703	1	DBI
ENSG00000115414	17.279	8	ENSG00000115414.20_215360862_215394618_1	H1975	0.0273319	1	FN1
ENSG00000198700	14.1983	6	ENST00000361565.9	HCC827	0.0274977	1	IPO9
ENSG00000105671	17.2614	8	ENST00000602113.5	HCC827	0.0274991	1	DDX49
ENSG00000205426	10.9181	4	ENSG00000205426.10_52285913_52363356_1	H2228	0.0275003	1	KRT81
ENSG00000100568	10.9139	4	ENSG00000100568.11_67651152_67674632_4	HCC827	0.0275493	1	VTI1B
ENSG00000099977	10.9138	4	ENSG00000099977.14_23971378_23974459_3	H1975	0.0275495	1	DDT
ENSG00000007202	7.18262	2	ENSG00000007202.15_28614446_28624261_1	H2228	0.0275622	1	KIAA0100
ENSG00000185650	10.9009	4	ENSG00000185650.10_68787662_68788715_1	H1975	0.0277012	1	ZFP36L1
ENSG00000168264	9.11962	3	ENST00000366610.7	H1975	0.027742	1	IRF2BP2
ENSG00000176142	9.115	3	ENSG00000176142.13_119431734_119463614_3	H8383	0.0278003	1	TMEM39A
ENSG00000108671	10.8844	4	ENST00000457654.6	H2228	0.0278938	1	PSMD11
ENSG00000164346	17.2201	8	ENST00000296802.9	H2228	0.0278968	1	NSA2
ENSG00000130826	17.2188	8	ENSG00000130826.18_154776217_154777689_1	HCC827	0.0279096	1	DKC1
ENSG00000143756	9.10469	3	ENST00000519894.1	H2228	0.0279308	1	FBXO28
ENSG00000125520	10.8584	4	ENST00000493772.5	H1975	0.0282023	1	SLC2A4RG
ENSG00000115762	17.1834	8	ENSG00000115762.16_131120944_131147797_1	A549	0.0282554	1	PLEKHB2
ENSG00000137073	9.07845	3	ENSG00000137073.22_33921693_33924241_1	HCC827	0.0282658	1	UBAP2
ENSG00000134809	10.8395	4	ENST00000525158.1	A549	0.0284288	1	TIMM10
ENSG00000119760	10.8325	4	ENST00000405491.5	H2228	0.0285128	1	SUPT7L
ENSG00000120159	7.1136	2	ENSG00000120159.13_26861089_26892795_1	H1975	0.02853	1	CAAP1
ENSG00000141698	10.825	4	ENST00000435506.7	HCC827	0.0286031	1	NT5C3B
ENSG00000225663	10.8181	4	ENST00000538396.5	H8383	0.0286867	1	MCRIP1
ENSG00000188372	9.04461	3	ENST00000394857.8	HCC827	0.0287036	1	ZP3
ENSG00000144199	7.08743	2	ENST00000272610.3	H1975	0.0289057	1	FAHD2B
ENSG00000185215	14.0462	6	ENSG00000185215.9_103123461_103126575_3	HCC827	0.0291241	1	TNFAIP2
[truncated: 1,843 more rows]

## Sheet: MuSC
gene_name	X_value	df	DTU_tr	DTU_group	p_value	adj_p	gene_symbol
ENSMUSG00000025290	573.936	6	ENSMUST00000225023.1	cluster1	9.7501e-121	2.96403e-117	Rps24
ENSMUSG00000059796	498.58	12	ENSMUST00000128519.7	cluster1	4.44379e-99	1.35091e-95	Eif4a1
ENSMUSG00000002985	464.926	12	ENSMUSG00000002985.16_19696272_19715357_1	cluster1	6.3759e-92	1.93827e-88	Apoe
ENSMUSG00000015937	404.641	18	ENSMUST00000045788.8	cluster1	9.8548e-75	2.99586e-71	Macroh2a1
ENSMUSG00000020484	345.548	6	ENSMUST00000239150.1	cluster1	1.39388e-71	4.23739e-68	Xbp1
ENSMUSG00000026879	376.131	18	ENSMUST00000201185.3	cluster1	8.54964e-69	2.59909e-65	Gsn
ENSMUSG00000022952	368.886	18	ENSMUSG00000022952.17_92823957_92826074_1	cluster2	2.74069e-67	8.33169e-64	Runx1
ENSMUSG00000042079	313.453	6	ENSMUSG00000042079.13_117906964_117925621_1	cluster2	1.06988e-64	3.25243e-61	Hnrnpf
ENSMUSG00000025781	278.958	6	ENSMUST00000026887.13	cluster6	2.62567e-57	7.98203e-54	Atp5c1
ENSMUSG00000090841	263.937	6	ENSMUST00000218127.1	cluster1	4.29797e-54	1.30658e-50	Myl6
ENSMUSG00000057863	283.901	12	ENSMUSG00000057863.6_56613416_56614245_3	cluster1	1.11858e-53	3.40047e-50	Rpl36
ENSMUSG00000040663	273.466	12	ENSMUST00000132305.1	cluster0	1.71297e-51	5.20743e-48	Clcf1
ENSMUSG00000018593	272.383	12	ENSMUST00000018737.12	cluster5	2.88664e-51	8.77538e-48	Sparc
ENSMUSG00000005087	290.867	18	ENSMUSG00000005087.17_102813997_102830097_1	cluster0	3.62439e-51	1.10182e-47	Cd44
ENSMUSG00000027215	249.784	6	ENSMUST00000099696.7	cluster1	4.56048e-51	1.38639e-47	Cd82
ENSMUSG00000071172	261.582	12	ENSMUST00000037776.15	cluster0	5.23116e-49	1.59027e-45	Srsf3
ENSMUSG00000032294	254.263	12	ENSMUST00000163694.3	cluster1	1.76549e-47	5.3671e-44	Pkm
ENSMUSG00000017778	230.279	6	ENSMUST00000132233.1	cluster1	6.67734e-47	2.02991e-43	Cox7c
ENSMUSG00000063511	234.978	12	ENSMUST00000211366.1	cluster0	1.83952e-43	5.59213e-40	Snrnp70
ENSMUSG00000096768	244.311	18	ENSMUSG00000096768.8_90792744_90822401_3	cluster1	1.16826e-41	3.55152e-38	Gm47283
ENSMUSG00000032366	200.004	6	ENSMUST00000113685.9	cluster4	1.89403e-40	5.75786e-37	Tpm1
ENSMUSG00000045302	213.058	10	ENSMUSG00000045302.13_30959544_30960291_1	cluster1	3.02738e-40	9.20324e-37	Preb
ENSMUSG00000024854	217.016	12	ENSMUST00000025773.4	cluster1	9.86432e-40	2.99875e-36	Pold4
ENSMUSG00000030603	201.689	12	ENSMUSG00000030603.16_28041716_28050056_2	cluster1	1.46114e-36	4.44187e-33	Psmc4
ENSMUSG00000030795	206.927	18	ENSMUST00000174196.7	cluster1	4.10945e-34	1.24927e-30	Fus
ENSMUSG00000062825	169.578	6	ENSMUST00000106215.10	cluster0	5.52662e-34	1.68009e-30	Actg1
ENSMUSG00000021458	187.374	12	ENSMUSG00000021458.17_63240074_63242156_1	cluster2	1.30298e-33	3.96106e-30	Aopep
ENSMUSG00000021699	179.767	10	ENSMUSG00000021699.17_109260404_109335063_1	cluster2	2.61956e-33	7.96346e-30	Pde4d
ENSMUSG00000032116	198.244	18	ENSMUST00000143881.1	cluster1	2.24788e-32	6.83357e-29	Stt3a
ENSMUSG00000037411	172.239	10	ENSMUST00000199832.1	cluster6	9.53781e-32	2.89949e-28	Serpine1
ENSMUSG00000027601	157.479	6	ENSMUSG00000027601.13_19188265_19190390_1	cluster1	2.02427e-31	6.15377e-28	Mtfr1
ENSMUSG00000034994	156.78	6	ENSMUSG00000034994.10_81178950_81182498_1	cluster5	2.84591e-31	8.65156e-28	Eef2
ENSMUSG00000039197	169.298	10	ENSMUST00000224069.1	cluster6	3.87664e-31	1.1785e-27	Adk
ENSMUSG00000036275	174.643	12	ENSMUST00000153855.1	cluster5	5.35205e-31	1.62702e-27	9530068E07Rik
ENSMUSG00000024359	172.909	12	ENSMUSG00000024359.10_34938119_34954357_7	cluster1	1.21245e-30	3.68584e-27	Hspa9
ENSMUSG00000029657	185.329	18	ENSMUST00000201877.1	cluster1	8.41207e-30	2.55727e-26	Hsph1
ENSMUSG00000062647	184.685	18	ENSMUSG00000062647.16_26910821_26913318_11	cluster1	1.12919e-29	3.43275e-26	Rpl7a
ENSMUSG00000031068	184.163	18	ENSMUSG00000031068.8_137437656_137442169_1	cluster1	1.43324e-29	4.35705e-26	Glrx3
ENSMUSG00000020184	181.94	18	ENSMUSG00000020184.15_117688895_117710024_2	cluster4	3.95624e-29	1.2027e-25	Mdm2
ENSMUSG00000020180	146.211	6	ENSMUST00000191097.1	cluster1	4.89156e-29	1.48704e-25	Snrpd3
ENSMUSG00000059005	145.166	6	ENSMUST00000111964.7	cluster0	8.13129e-29	2.47191e-25	Hnrnpa3
ENSMUSG00000028464	163.953	12	ENSMUST00000107913.9	cluster1	8.20819e-29	2.49529e-25	Tpm2
ENSMUSG00000053907	144.453	6	ENSMUST00000205335.1	cluster2	1.15049e-28	3.4975e-25	Mat2a
ENSMUSG00000025809	162.71	12	ENSMUSG00000025809.15_128685757_128686798_1	cluster1	1.47213e-28	4.47527e-25	Itgb1
ENSMUSG00000060098	155.539	10	ENSMUSG00000060098.11_106234879_106252926_1	cluster6	2.69653e-28	8.19746e-25	Prmt7
ENSMUSG00000001870	161.365	12	ENSMUSG00000001870.16_75178810_75226345_1	cluster1	2.76778e-28	8.41404e-25	Ltbp1
ENSMUSG00000070436	142.258	6	ENSMUST00000207849.1	cluster1	3.3447e-28	1.01679e-24	Serpinh1
ENSMUSG00000027637	141.781	6	ENSMUSG00000027637.3_156863145_156873563_11	cluster1	4.21805e-28	1.28229e-24	Rab5if
ENSMUSG00000020873	176.288	18	ENSMUSG00000020873.15_95384906_95391776_6	cluster1	5.2035e-28	1.58186e-24	Slc35b1
ENSMUSG00000029328	158.958	12	ENSMUST00000086900.10	cluster0	8.56227e-28	2.60293e-24	Hnrnpdl
ENSMUSG00000020857	158.022	12	ENSMUSG00000020857.11_93954777_93955879_1	cluster1	1.32829e-27	4.038e-24	Nme2
ENSMUSG00000020547	155.907	12	ENSMUSG00000020547.5_36128974_36156770_1	cluster1	3.57754e-27	1.08757e-23	Bzw2
ENSMUSG00000028811	153.623	12	ENSMUST00000128287.1	cluster1	1.04218e-26	3.16823e-23	Yars
ENSMUSG00000022884	153.227	12	ENSMUST00000115341.10	cluster6	1.2542e-26	3.81278e-23	Eif4a2
ENSMUSG00000009079	169.103	18	ENSMUSG00000009079.16_5069698_5099266_1	cluster5	1.36056e-26	4.1361e-23	Ewsr1
ENSMUSG00000004100	168.785	18	ENSMUSG00000004100.12_20888265_20892178_3	cluster4	1.572e-26	4.77887e-23	Ppan
ENSMUSG00000042354	168.324	18	ENSMUSG00000042354.7_31017131_31019014_6	cluster0	1.93665e-26	5.88742e-23	Gnl3
ENSMUSG00000001017	166.022	18	ENSMUST00000001043.13	cluster1	5.49121e-26	1.66933e-22	Chtop
ENSMUSG00000033475	149.781	12	ENSMUST00000143156.1	cluster1	6.27955e-26	1.90898e-22	Tomm6
ENSMUSG00000035530	149.489	12	ENSMUST00000139846.1	cluster2	7.19954e-26	2.18866e-22	Eif1
ENSMUSG00000040048	149.294	12	ENSMUST00000141324.7	cluster1	7.88619e-26	2.3974e-22	Ndufb10
ENSMUSG00000020612	130.858	6	ENSMUST00000106677.7	cluster4	8.48061e-26	2.57811e-22	Prkar1a
ENSMUSG00000032002	164.66	18	ENSMUSG00000032002.10_7184551_7207040_5	cluster1	1.01668e-25	3.0907e-22	Dcun1d5
ENSMUSG00000036752	164.193	18	ENSMUSG00000036752.4_25222160_25224657_4	cluster5	1.25564e-25	3.81716e-22	Tubb4b
ENSMUSG00000004951	129.604	6	ENSMUSG00000004951.10_135888018_135889561_4	cluster6	1.55765e-25	4.73527e-22	Hspb1
ENSMUSG00000034321	129.246	6	ENSMUST00000237177.1	cluster2	1.85252e-25	5.63166e-22	Exosc1
ENSMUSG00000022427	147.183	12	ENSMUST00000127292.1	cluster1	2.11241e-25	6.42173e-22	Tomm22
ENSMUSG00000020719	145.619	12	ENSMUSG00000020719.14_106780355_106788494_1	cluster5	4.37894e-25	1.3312e-21	Ddx5
ENSMUSG00000029810	161.28	18	ENSMUST00000164733.3	cluster6	4.67904e-25	1.42243e-21	Tmem176b
ENSMUSG00000031207	145.323	12	ENSMUST00000117399.1	cluster0	5.02826e-25	1.52859e-21	Msn
ENSMUSG00000016921	145.06	12	ENSMUST00000017065.14	cluster6	5.68317e-25	1.72768e-21	Srsf6
ENSMUSG00000032216	125.422	6	ENSMUST00000034740.14	cluster5	1.18146e-24	3.59163e-21	Nedd4
ENSMUSG00000022247	142.363	12	ENSMUSG00000022247.12_10483769_10485909_1	cluster1	1.9952e-24	6.0654e-21	Brix1
ENSMUSG00000021877	141.524	12	ENSMUSG00000021877.12_26638243_26654973_1	cluster1	2.94835e-24	8.96299e-21	Arf4
ENSMUSG00000085156	156.827	18	ENSMUSG00000085156.8_6521271_6528766_1	cluster3	3.47597e-24	1.0567e-20	Snhg15
ENSMUSG00000025982	153.648	18	ENSMUST00000187500.6	cluster0	1.44979e-23	4.40736e-20	Sf3b1
ENSMUSG00000030751	153.197	18	ENSMUST00000154909.1	cluster1	1.77467e-23	5.39501e-20	Psma1
ENSMUSG00000002064	137.601	12	ENSMUSG00000002064.10_78245470_78255496_1	cluster1	1.82567e-23	5.55003e-20	Sdf2
ENSMUSG00000029777	152.248	18	ENSMUSG00000029777.10_55038007_55058309_1	cluster1	2.71567e-23	8.25565e-20	Gars
ENSMUSG00000021243	118.723	6	ENSMUSG00000021243.14_84970897_84971756_1	cluster1	3.02108e-23	9.18408e-20	Fcf1
ENSMUSG00000031672	118.186	6	ENSMUSG00000031672.8_95864134_95888392_2	cluster1	3.91768e-23	1.19098e-19	Got2
ENSMUSG00000038418	135.797	12	ENSMUSG00000038418.7_34861207_34864962_8	cluster0	4.21526e-23	1.28144e-19	Egr1
ENSMUSG00000029430	115.53	6	ENSMUST00000111343.1	cluster2	1.41371e-22	4.29767e-19	Ran
ENSMUSG00000024556	115.308	6	ENSMUSG00000024556.4_73773311_73815438_1	cluster6	1.57389e-22	4.78462e-19	Me2
ENSMUSG00000037236	148.035	18	ENSMUST00000235769.1	cluster2	1.7892e-22	5.43917e-19	Matr3
ENSMUSG00000030189	140.205	15	ENSMUST00000203157.1	cluster1	2.09694e-22	6.37469e-19	Ybx3
ENSMUSG00000024097	131.345	12	ENSMUST00000234503.1	cluster6	3.31452e-22	1.00761e-18	Srsf7
ENSMUSG00000015749	145.941	18	ENSMUSG00000015749.12_95929283_95947390_1	cluster5	4.55595e-22	1.38501e-18	Anp32e
ENSMUSG00000022033	119.296	8	ENSMUSG00000022033.9_65806232_65817822_1	cluster2	4.63273e-22	1.40835e-18	Pbk
ENSMUSG00000090266	130.55	12	ENSMUSG00000090266.10_116843585_116850711_1	cluster1	4.78548e-22	1.45479e-18	Mettl23
ENSMUSG00000034484	109.823	6	ENSMUST00000037850.6	cluster0	2.22025e-21	6.74956e-18	Snx2
ENSMUSG00000025786	126.459	12	ENSMUST00000026892.14	cluster1	3.16425e-21	9.61931e-18	Zdhhc3
ENSMUSG00000018433	108.762	6	ENSMUSG00000018433.14_107184590_107189352_1	cluster2	3.70274e-21	1.12563e-17	Nol11
ENSMUSG00000021134	125.172	12	ENSMUST00000110356.2	cluster0	5.72676e-21	1.74093e-17	Srsf5
ENSMUSG00000054766	107.677	6	ENSMUST00000067996.6	cluster1	6.24387e-21	1.89814e-17	Set
ENSMUSG00000030738	124.052	12	ENSMUSG00000030738.11_126564416_126566411_2	cluster1	9.59336e-21	2.91638e-17	Eif3c
ENSMUSG00000020232	131.151	15	ENSMUST00000105324.8	cluster6	1.26547e-20	3.84702e-17	Hmg20b
ENSMUSG00000026869	122.826	12	ENSMUSG00000026869.12_34866397_34870933_1	cluster6	1.68677e-20	5.12778e-17	Psmd5
ENSMUSG00000029030	104.464	6	ENSMUSG00000029030.14_154157485_154160669_2	cluster0	2.93396e-20	8.91923e-17	Tprgl
ENSMUSG00000040034	101.155	5	ENSMUST00000162346.1	cluster5	3.01655e-20	9.17031e-17	Nup43
ENSMUSG00000020022	103.869	6	ENSMUSG00000020022.17_94199037_94204947_1	cluster1	3.90614e-20	1.18747e-16	Ndufa12
ENSMUSG00000030403	135.892	18	ENSMUSG00000030403.9_19256929_19271647_3	cluster1	3.95168e-20	1.20131e-16	Vasp
ENSMUSG00000047084	100.273	5	ENSMUST00000138005.1	cluster2	4.62974e-20	1.40744e-16	Ngrn
ENSMUSG00000025364	134.862	18	ENSMUSG00000025364.13_128557766_128560267_1	cluster5	6.22854e-20	1.89348e-16	Pa2g4
ENSMUSG00000052727	119.787	12	ENSMUST00000223820.1	cluster5	6.81651e-20	2.07222e-16	Map1b
ENSMUSG00000040550	119.441	12	ENSMUSG00000040550.17_14823473_14826410_1	cluster1	7.98734e-20	2.42815e-16	Otud6b
ENSMUSG00000069089	108.311	8	ENSMUSG00000069089.8_100703310_100730900_2	cluster2	8.46603e-20	2.57367e-16	Cdk7
ENSMUSG00000028693	133.641	18	ENSMUSG00000028693.15_116611972_116627496_1	cluster1	1.06775e-19	3.24597e-16	Nasp
ENSMUSG00000028670	94.5819	4	ENSMUST00000145350.1	cluster1	1.39853e-19	4.25155e-16	Lypla2
ENSMUSG00000024659	132.596	18	ENSMUST00000235280.1	cluster2	1.69204e-19	5.14381e-16	Anxa1
ENSMUSG00000056737	100.209	6	ENSMUST00000071044.12	cluster6	2.26927e-19	6.89858e-16	Capg
ENSMUSG00000022139	124.647	15	ENSMUSG00000022139.17_120306452_120429626_2	cluster1	2.36265e-19	7.18246e-16	Mbnl2
ENSMUSG00000004980	117.014	12	ENSMUST00000204188.2	cluster2	2.42988e-19	7.38683e-16	Hnrnpa2b1
ENSMUSG00000074634	98.9508	6	ENSMUSG00000074634.12_119488522_119610458_2	cluster3	4.15337e-19	1.26262e-15	Tmem267
ENSMUSG00000025613	98.0026	6	ENSMUSG00000025613.13_87483326_87495859_1	cluster1	6.54804e-19	1.9906e-15	Cct8
ENSMUSG00000024912	97.7177	6	ENSMUSG00000024912.6_5447921_5458044_3	cluster1	7.50767e-19	2.28233e-15	Fosl1
ENSMUSG00000045954	109.09	10	ENSMUSG00000045954.7_51289789_51302960_1	cluster2	8.14063e-19	2.47475e-15	Cavin2
ENSMUSG00000020644	97.512	6	ENSMUSG00000020644.9_25095130_25096092_1	cluster1	8.28637e-19	2.51906e-15	Id2
ENSMUSG00000028691	97.4721	6	ENSMUST00000156145.6	cluster1	8.44694e-19	2.56787e-15	Prdx1
ENSMUSG00000026278	113.85	12	ENSMUSG00000026278.14_93685702_93695764_2	cluster4	1.03322e-18	3.141e-15	Bok
ENSMUSG00000028063	113.564	12	ENSMUST00000029699.12	cluster6	1.17768e-18	3.58014e-15	Lmna
ENSMUSG00000022858	113.136	12	ENSMUST00000162413.8	cluster1	1.43187e-18	4.35289e-15	Tra2b
ENSMUSG00000043091	96.3612	6	ENSMUSG00000043091.9_99030321_99035350_1	cluster1	1.43933e-18	4.37556e-15	Tuba1c
ENSMUSG00000078578	96.2331	6	ENSMUST00000166033.5	cluster3	1.5306e-18	4.65302e-15	Ube2d3
ENSMUSG00000092274	127.172	18	ENSMUSG00000092274.3_5832795_5845478_1	cluster5	1.83485e-18	5.57793e-15	Neat1
ENSMUSG00000000378	112.547	12	ENSMUSG00000000378.15_6546887_6572959_1	cluster6	1.87376e-18	5.69622e-15	Ccm2
ENSMUSG00000029686	119.552	15	ENSMUSG00000029686.15_47453904_47526139_1	cluster0	2.31208e-18	7.02872e-15	Cul1
ENSMUSG00000025353	111.978	12	ENSMUSG00000025353.5_128819672_128821611_1	cluster2	2.42948e-18	7.38563e-15	Ormdl2
ENSMUSG00000028165	111.791	12	ENSMUST00000120988.1	cluster6	2.64557e-18	8.04254e-15	Cisd2
ENSMUSG00000016559	111.278	12	ENSMUST00000139378.1	cluster1	3.34287e-18	1.01623e-14	H3f3b
ENSMUSG00000057113	94.138	6	ENSMUST00000109354.9	cluster0	4.17916e-18	1.27047e-14	Npm1
ENSMUSG00000005125	99.807	8	ENSMUSG00000005125.13_66932311_66969601_1	cluster6	4.67513e-18	1.42124e-14	Ndrg1
ENSMUSG00000028452	124.716	18	ENSMUSG00000028452.7_42992571_42996343_1	cluster3	5.37619e-18	1.63436e-14	Vcp
ENSMUSG00000002395	109.983	12	ENSMUST00000154550.7	cluster1	6.03192e-18	1.8337e-14	Use1
ENSMUSG00000030095	109.529	12	ENSMUSG00000030095.10_91473759_91487928_1	cluster3	7.41611e-18	2.2545e-14	Tmem43
ENSMUSG00000015961	123.836	18	ENSMUST00000161808.1	cluster1	7.89362e-18	2.39966e-14	Adss
ENSMUSG00000028869	98.5213	8	ENSMUSG00000028869.13_125030058_125043649_1	cluster1	8.55911e-18	2.60197e-14	Gnl2
ENSMUSG00000105987	108.699	12	ENSMUSG00000105987.4_23700649_23703363_1	cluster5	1.08177e-17	3.28858e-14	AI506816
ENSMUSG00000020205	122.406	18	ENSMUSG00000020205.8_111506575_111508428_1	cluster5	1.47303e-17	4.47801e-14	Phlda1
ENSMUSG00000050708	122.077	18	ENSMUST00000211694.1	cluster1	1.69997e-17	5.1679e-14	Ftl1
ENSMUSG00000029063	107.221	12	ENSMUSG00000029063.16_155563842_155591001_5	cluster1	2.11848e-17	6.44019e-14	Nadk
ENSMUSG00000005262	106.708	12	ENSMUSG00000005262.13_18812321_18835256_3	cluster5	2.67439e-17	8.13014e-14	Ufd1
ENSMUSG00000026566	90.0679	6	ENSMUST00000068705.12	cluster3	2.93316e-17	8.91682e-14	Mpzl1
ENSMUSG00000019947	120.714	18	ENSMUSG00000019947.10_68102005_68278721_1	cluster4	3.07642e-17	9.35231e-14	Arid5b
ENSMUSG00000022551	106.241	12	ENSMUST00000229710.1	cluster1	3.30539e-17	1.00484e-13	Cyc1
ENSMUSG00000031299	106.072	12	ENSMUSG00000031299.10_160122209_160138417_1	cluster5	3.56828e-17	1.08476e-13	Pdha1
ENSMUSG00000021814	105.921	12	ENSMUST00000100844.5	cluster1	3.82181e-17	1.16183e-13	Anxa7
ENSMUSG00000020089	119.927	18	ENSMUSG00000020089.8_61658778_61661669_1	cluster1	4.33149e-17	1.31677e-13	Ppa1
ENSMUSG00000034349	112.86	15	ENSMUSG00000034349.14_69004991_69021400_4	cluster5	4.54434e-17	1.38148e-13	Smc4
ENSMUSG00000026553	89.0699	6	ENSMUST00000135192.7	cluster0	4.72691e-17	1.43698e-13	Copa
ENSMUSG00000021270	105.425	12	ENSMUSG00000021270.13_110694298_110696309_4	cluster5	4.78554e-17	1.4548e-13	Hsp90aa1
ENSMUSG00000021759	88.9941	6	ENSMUST00000016144.11	cluster5	4.90147e-17	1.49005e-13	Plpp1
ENSMUSG00000025151	105.213	12	ENSMUSG00000025151.16_94535476_94542023_1	cluster4	5.26829e-17	1.60156e-13	Maged1
ENSMUSG00000006304	88.7897	6	ENSMUST00000113820.8	cluster4	5.40449e-17	1.64296e-13	Arpc2
ENSMUSG00000026970	104.45	12	ENSMUST00000028347.12	cluster4	7.44614e-17	2.26363e-13	Rbms1
ENSMUSG00000029147	117.807	18	ENSMUSG00000029147.11_31202664_31220565_5	cluster0	1.08709e-16	3.30475e-13	Ppm1g
ENSMUSG00000028790	87.2563	6	ENSMUSG00000028790.13_129714865_129742297_2	cluster5	1.12447e-16	3.41838e-13	Khdrbs1
ENSMUSG00000022433	103.01	12	ENSMUSG00000022433.20_79423644_79442044_1	cluster2	1.42918e-16	4.34472e-13	Csnk1e
ENSMUSG00000024360	102.636	12	ENSMUSG00000024360.8_34911768_34932007_1	cluster1	1.6924e-16	5.14488e-13	Etf1
ENSMUSG00000026457	85.9423	6	ENSMUST00000112237.1	cluster1	2.10566e-16	6.40122e-13	Adipor1
ENSMUSG00000008450	102.095	12	ENSMUSG00000008450.8_105855111_105879338_1	cluster6	2.16172e-16	6.57163e-13	Nutf2
ENSMUSG00000071657	85.6195	6	ENSMUST00000086058.12	cluster4	2.45644e-16	7.46757e-13	Bscl2
ENSMUSG00000006412	85.4655	6	ENSMUSG00000006412.10_171345670_171357970_2	cluster1	2.64369e-16	8.03682e-13	Pfdn2
ENSMUSG00000032802	96.5313	10	ENSMUSG00000032802.8_152105730_152111376_4	cluster6	2.68877e-16	8.17385e-13	Srxn1
ENSMUSG00000035021	108.814	15	ENSMUSG00000035021.13_54921097_54924560_1	cluster0	2.72254e-16	8.27653e-13	Baz1a
ENSMUSG00000029767	101.424	12	ENSMUST00000031779.16	cluster5	2.92779e-16	8.90048e-13	Calu
ENSMUSG00000019806	81.6493	5	ENSMUSG00000019806.13_13800415_13832744_2	cluster6	3.79048e-16	1.15231e-12	Aig1
ENSMUSG00000022391	100.806	12	ENSMUSG00000022391.16_81704253_81729880_3	cluster3	3.87084e-16	1.17674e-12	Rangap1
ENSMUSG00000026042	107.794	15	ENSMUSG00000026042.16_45375815_45404819_1	cluster1	4.27074e-16	1.2983e-12	Col5a2
ENSMUSG00000019087	100.2	12	ENSMUSG00000019087.13_74297163_74304690_5	cluster2	5.08794e-16	1.54674e-12	Atp6ap1
ENSMUSG00000033228	107.34	15	ENSMUSG00000033228.8_96418637_96425030_1	cluster3	5.21628e-16	1.58575e-12	Scaf11
ENSMUSG00000025408	94.9703	10	ENSMUSG00000025408.15_127290829_127294582_1	cluster2	5.50576e-16	1.67375e-12	Ddit3
ENSMUSG00000030678	83.8002	6	ENSMUSG00000030678.7_127022134_127026281_2	cluster5	5.84969e-16	1.77831e-12	Maz
ENSMUSG00000020361	113.625	18	ENSMUSG00000020361.13_53259814_53268585_1	cluster3	6.62557e-16	2.01417e-12	Hspa4
ENSMUSG00000063273	93.9897	10	ENSMUSG00000063273.11_51460081_51474028_1	cluster2	8.63223e-16	2.6242e-12	Naa15
ENSMUSG00000007656	112.83	18	ENSMUST00000169448.1	cluster1	9.32906e-16	2.83603e-12	Arpp19
ENSMUSG00000032212	98.6023	12	ENSMUSG00000032212.10_70542880_70580230_1	cluster0	1.04538e-15	3.17796e-12	Sltm
ENSMUSG00000030598	82.4388	6	ENSMUST00000139172.1	cluster2	1.11914e-15	3.40218e-12	Fbxo17
ENSMUSG00000020430	98.2164	12	ENSMUSG00000020430.12_3977523_3981004_1	cluster1	1.24377e-15	3.78105e-12	Pes1
ENSMUSG00000020814	97.9003	12	ENSMUST00000047715.11	cluster3	1.43392e-15	4.35912e-12	Mxra7
ENSMUSG00000073676	111.689	18	ENSMUSG00000073676.4_55088314_55091307_4	cluster1	1.52436e-15	4.63406e-12	Hspe1
ENSMUSG00000085148	81.4308	6	ENSMUSG00000085148.1_75461644_75466676_4	cluster2	1.80856e-15	5.49803e-12	Mir22hg
ENSMUSG00000024538	110.797	18	ENSMUSG00000024538.8_53406332_53418013_4	cluster0	2.23567e-15	6.79643e-12	Ppic
ENSMUSG00000042396	110.757	18	ENSMUST00000214923.1	cluster2	2.27432e-15	6.91394e-12	Rbm7
ENSMUSG00000035150	110.033	18	ENSMUSG00000035150.15_94188707_94212651_1	cluster0	3.10349e-15	9.4346e-12	Eif2s3x
ENSMUSG00000015354	77.002	5	ENSMUSG00000015354.8_95637739_95640194_1	cluster6	3.55317e-15	1.08016e-11	Pcolce2
ENSMUSG00000029823	109.656	18	ENSMUSG00000029823.16_38551465_38603876_1	cluster6	3.64821e-15	1.10906e-11	Luc7l2
ENSMUSG00000028312	85.5321	8	ENSMUSG00000028312.19_52469815_52488260_1	cluster3	3.74019e-15	1.13702e-11	Smc2
ENSMUSG00000023348	76.7285	5	ENSMUSG00000023348.11_137309905_137314190_1	cluster2	4.05256e-15	1.23198e-11	Trip6
ENSMUSG00000027620	95.479	12	ENSMUST00000029149.12	cluster0	4.25724e-15	1.2942e-11	Rbm39
ENSMUSG00000029422	95.4502	12	ENSMUST00000183253.7	cluster2	4.31266e-15	1.31105e-11	Rsrc2
ENSMUSG00000030871	65.9873	2	ENSMUSG00000030871.11_122047186_122067070_1	cluster6	4.68852e-15	1.42531e-11	Ears2
ENSMUSG00000032042	94.7996	12	ENSMUSG00000032042.11_35211155_35217014_4	cluster6	5.77429e-15	1.75539e-11	Srpr
ENSMUSG00000031353	94.6204	12	ENSMUSG00000031353.13_162760462_162778787_1	cluster5	6.25729e-15	1.90222e-11	Rbbp7
ENSMUSG00000024587	94.2419	12	ENSMUST00000237585.1	cluster0	7.41446e-15	2.254e-11	Nars
ENSMUSG00000053819	83.4967	8	ENSMUST00000199300.4	cluster3	9.64375e-15	2.9317e-11	Camk2d
ENSMUSG00000026209	93.4911	12	ENSMUST00000187836.6	cluster6	1.03787e-14	3.15512e-11	Dnpep
ENSMUSG00000025157	88.3072	10	ENSMUSG00000025157.8_41933522_41944095_16	cluster2	1.15933e-14	3.52438e-11	Zdhhc16
ENSMUSG00000027680	106.696	18	ENSMUST00000198051.4	cluster3	1.29309e-14	3.93099e-11	Fxr1
ENSMUSG00000001380	77.2495	6	ENSMUSG00000001380.7_36781357_36783131_1	cluster1	1.32029e-14	4.01368e-11	Hars
ENSMUSG00000000058	92.7696	12	ENSMUST00000115459.1	cluster6	1.43342e-14	4.35759e-11	Cav2
ENSMUSG00000024803	106.418	18	ENSMUSG00000024803.9_36118292_36119910_2	cluster5	1.45565e-14	4.42517e-11	Ankrd1
ENSMUSG00000023452	76.5858	6	ENSMUSG00000023452.19_32762353_32774468_1	cluster1	1.80915e-14	5.49981e-11	Pisd
ENSMUSG00000077450	92.1762	12	ENSMUST00000235046.1	cluster5	1.86904e-14	5.68187e-11	Rab11b
ENSMUSG00000027962	92.1596	12	ENSMUST00000196449.4	cluster4	1.88288e-14	5.72396e-11	Vcam1
ENSMUSG00000072694	70.3016	4	ENSMUST00000234046.1	cluster6	1.96026e-14	5.95918e-11	1500011B03Rik
ENSMUSG00000024826	76.4157	6	ENSMUST00000118623.1	cluster4	1.96127e-14	5.96225e-11	Dpf2
ENSMUSG00000000001	91.8838	12	ENSMUSG00000000001.4_108107280_108146146_1	cluster0	2.12987e-14	6.47481e-11	Gnai3
ENSMUSG00000032437	86.9311	10	ENSMUSG00000032437.10_115276466_115310434_2	cluster1	2.16963e-14	6.59568e-11	Stt3b
ENSMUSG00000024038	76.2001	6	ENSMUST00000046288.15	cluster6	2.17256e-14	6.60458e-11	Ndufv3
ENSMUSG00000007655	91.7791	12	ENSMUST00000115456.5	cluster6	2.23189e-14	6.78495e-11	Cav1
ENSMUSG00000010936	75.9954	6	ENSMUSG00000010936.11_110618608_110720396_1	cluster0	2.3941e-14	7.27806e-11	Vac14
ENSMUSG00000035342	105.111	18	ENSMUSG00000035342.14_45018156_45027064_5	cluster1	2.54071e-14	7.72375e-11	Lzts2
ENSMUSG00000067367	105.111	18	ENSMUSG00000067367.9_38220527_38234297_5	cluster0	2.54097e-14	7.72456e-11	Lyar
ENSMUSG00000032621	81.1253	8	ENSMUST00000211030.1	cluster0	2.90133e-14	8.82005e-11	Srek1
ENSMUSG00000018339	104.723	18	ENSMUSG00000018339.11_54902926_54910377_4	cluster0	2.99663e-14	9.10975e-11	Gpx3
ENSMUSG00000020415	66.0443	3	ENSMUST00000117446.7	cluster1	2.99883e-14	9.11643e-11	Pttg1
ENSMUSG00000001376	69.408	4	ENSMUST00000001412.16	cluster0	3.02662e-14	9.20093e-11	Vps50
ENSMUSG00000074698	104.681	18	ENSMUSG00000074698.10_152226876_152264934_1	cluster1	3.05079e-14	9.2744e-11	Csnk2a1
ENSMUSG00000021250	104.368	18	ENSMUSG00000021250.13_85473890_85476667_4	cluster0	3.48502e-14	1.05945e-10	Fos
ENSMUSG00000046818	65.5897	3	ENSMUSG00000046818.7_137623672_137625092_1	cluster1	3.75151e-14	1.14046e-10	Ddit4l
ENSMUSG00000020671	90.5249	12	ENSMUSG00000020671.9_3247428_3252706_1	cluster5	3.90701e-14	1.18773e-10	Rab10
ENSMUSG00000003808	90.3902	12	ENSMUSG00000003808.18_84857009_84862679_1	cluster1	4.14901e-14	1.2613e-10	Farsa
ENSMUSG00000005124	90.3454	12	ENSMUST00000147079.7	cluster1	4.23264e-14	1.28672e-10	Ccn4
ENSMUSG00000028741	74.5383	6	ENSMUSG00000028741.13_139347445_139352553_6	cluster0	4.77726e-14	1.45229e-10	Mrto4
ENSMUSG00000073468	74.4924	6	ENSMUSG00000073468.12_8311169_8328376_1	cluster2	4.88223e-14	1.4842e-10	Sft2d1
ENSMUSG00000050856	74.492	6	ENSMUSG00000050856.16_108412167_108434397_1	cluster1	4.88317e-14	1.48448e-10	Atp5k
ENSMUSG00000023286	103.448	18	ENSMUST00000105583.8	cluster3	5.15065e-14	1.5658e-10	Ube2j2
ENSMUSG00000029472	74.3524	6	ENSMUST00000200645.4	cluster1	5.21724e-14	1.58604e-10	Anapc5
ENSMUSG00000025350	79.8564	8	ENSMUSG00000025350.15_128913593_128919273_3	cluster1	5.22516e-14	1.58845e-10	Rdh5
ENSMUSG00000039801	74.2165	6	ENSMUSG00000039801.7_8202243_8205061_1	cluster2	5.56428e-14	1.69154e-10	Cplane1
ENSMUSG00000074476	103.216	18	ENSMUSG00000074476.6_21755442_21760288_2	cluster5	5.68327e-14	1.72771e-10	Spc24
ENSMUSG00000056515	84.547	10	ENSMUSG00000056515.9_65666843_65772642_1	cluster1	6.41156e-14	1.94911e-10	Rab31
ENSMUSG00000019432	102.848	18	ENSMUSG00000019432.15_35241805_35253680_3	cluster0	6.64249e-14	2.01932e-10	Ddx39b
ENSMUSG00000019961	89.2737	12	ENSMUST00000092219.13	cluster2	6.82389e-14	2.07446e-10	Tmpo
ENSMUSG00000018379	102.051	18	ENSMUSG00000018379.17_88047718_88051613_2	cluster1	9.31055e-14	2.83041e-10	Srsf1
ENSMUSG00000037447	66.9048	4	ENSMUST00000115032.7	cluster6	1.021e-13	3.10385e-10	Arid5a
ENSMUSG00000000078	101.78	18	ENSMUSG00000000078.7_5861541_5867788_6	cluster6	1.04415e-13	3.17422e-10	Klf6
ENSMUSG00000043336	78.1574	8	ENSMUSG00000043336.14_57352888_57526309_1	cluster1	1.14752e-13	3.48845e-10	Filip1l
ENSMUSG00000017421	101.487	18	ENSMUSG00000017421.18_80383331_80395892_1	cluster2	1.18197e-13	3.5932e-10	Zfp207
ENSMUSG00000027509	101.393	18	ENSMUSG00000027509.11_173000124_173005861_1	cluster1	1.22971e-13	3.73831e-10	Rae1
ENSMUSG00000014402	101.324	18	ENSMUSG00000014402.15_46889376_46919947_7	cluster6	1.26617e-13	3.84915e-10	Tsg101
ENSMUSG00000006998	87.8762	12	ENSMUSG00000006998.16_20651704_20663414_6	cluster5	1.27076e-13	3.86312e-10	Psmd2
ENSMUSG00000025647	87.829	12	ENSMUST00000154184.4	cluster6	1.29771e-13	3.94505e-10	Shisa5
ENSMUSG00000020176	87.7095	12	ENSMUST00000093321.11	cluster6	1.36849e-13	4.16021e-10	Grb10
ENSMUSG00000046223	87.6314	12	ENSMUSG00000046223.10_24462484_24473252_1	cluster5	1.41681e-13	4.3071e-10	Plaur
ENSMUSG00000025591	69.2385	5	ENSMUST00000145787.1	cluster1	1.47594e-13	4.48686e-10	Tma16
ENSMUSG00000018669	69.2177	5	ENSMUSG00000018669.14_96914522_96916443_1	cluster1	1.49073e-13	4.53181e-10	Cdk5rap3
ENSMUSG00000056537	80.1698	9	ENSMUST00000135101.1	cluster0	1.49535e-13	4.54587e-10	Rlim
ENSMUSG00000042133	94.2813	15	ENSMUSG00000042133.16_69722854_69749364_5	cluster2	1.56615e-13	4.76109e-10	Ppig
ENSMUSG00000028683	65.9125	4	ENSMUSG00000028683.14_117019408_117066258_1	cluster1	1.65275e-13	5.02435e-10	Eif2b3
ENSMUSG00000031431	71.8999	6	ENSMUST00000112995.2	cluster0	1.66593e-13	5.06442e-10	Tsc22d3
ENSMUSG00000032342	62.5411	3	ENSMUSG00000032342.13_78448208_78450203_1	cluster2	1.68338e-13	5.11749e-10	Mto1
ENSMUSG00000032026	87.0064	12	ENSMUSG00000032026.7_48468512_48480705_2	cluster3	1.87011e-13	5.68513e-10	Rexo2
ENSMUSG00000074656	71.6353	6	ENSMUSG00000074656.12_154884375_154892935_1	cluster5	1.88798e-13	5.73947e-10	Eif2s2
ENSMUSG00000058239	82.137	10	ENSMUSG00000058239.13_30945996_30956757_4	cluster3	1.91123e-13	5.81015e-10	Usf2
ENSMUSG00000005481	86.9498	12	ENSMUSG00000005481.18_83715268_83723274_5	cluster1	1.91767e-13	5.82971e-10	Ddx39
ENSMUSG00000050017	86.8124	12	ENSMUSG00000050017.11_111330763_111388359_5	cluster5	2.03832e-13	6.19649e-10	Pitpnb
ENSMUSG00000002603	68.5264	5	ENSMUSG00000002603.15_25687002_25705077_1	cluster2	2.07568e-13	6.31008e-10	Tgfb1
ENSMUSG00000030704	86.7452	12	ENSMUST00000098252.4	cluster6	2.09998e-13	6.38394e-10	Rab6a
ENSMUSG00000006732	68.4606	5	ENSMUST00000135655.1	cluster5	2.14208e-13	6.51191e-10	Mettl1
ENSMUSG00000023883	61.8917	3	ENSMUSG00000023883.13_14945009_14961273_2	cluster5	2.31741e-13	7.04494e-10	Phf10
ENSMUSG00000020024	86.4143	12	ENSMUSG00000020024.7_94718851_94790336_1	cluster5	2.43206e-13	7.39348e-10	Cep83
ENSMUSG00000051223	86.1991	12	ENSMUSG00000051223.14_58397674_58407353_1	cluster0	2.67563e-13	8.13392e-10	Bzw1
ENSMUSG00000026761	76.301	8	ENSMUST00000090976.9	cluster6	2.7063e-13	8.22716e-10	Orc4
ENSMUSG00000026670	70.7369	6	ENSMUST00000111350.9	cluster2	2.88685e-13	8.77601e-10	Uap1
ENSMUSG00000022892	92.8394	15	ENSMUST00000226232.1	cluster5	2.9205e-13	8.87833e-10	App
ENSMUSG00000036390	99.2572	18	ENSMUST00000151958.1	cluster6	3.02937e-13	9.20929e-10	Gadd45a
ENSMUSG00000040407	80.9955	10	ENSMUST00000141817.1	cluster5	3.20263e-13	9.73599e-10	Akap9
ENSMUSG00000058914	80.9525	10	ENSMUST00000110523.1	cluster0	3.2654e-13	9.92681e-10	C1qtnf3
ENSMUSG00000038633	70.4267	6	ENSMUST00000132551.1	cluster5	3.3426e-13	1.01615e-09	Degs1
ENSMUSG00000055436	98.9373	18	ENSMUSG00000055436.18_158012780_158031754_3	cluster5	3.46626e-13	1.05374e-09	Srsf11
ENSMUSG00000029004	92.3859	15	ENSMUSG00000029004.15_23434449_23503820_1	cluster2	3.55172e-13	1.07972e-09	Kmt2e
ENSMUSG00000019297	80.7299	10	ENSMUSG00000019297.9_55745693_55747575_1	cluster1	3.61083e-13	1.09769e-09	Nop9
ENSMUSG00000028763	85.5076	12	ENSMUSG00000028763.18_137468769_137504031_1	cluster0	3.63528e-13	1.10512e-09	Hspg2
ENSMUSG00000037815	85.451	12	ENSMUST00000237475.1	cluster5	3.72743e-13	1.13314e-09	Ctnna1
ENSMUSG00000001674	80.469	10	ENSMUST00000001724.11	cluster0	4.06239e-13	1.23497e-09	Ddx18
ENSMUSG00000030695	69.9546	6	ENSMUSG00000030695.16_126795236_126800046_1	cluster1	4.17753e-13	1.26997e-09	Aldoa
ENSMUSG00000002718	69.9241	6	ENSMUST00000129061.1	cluster1	4.2381e-13	1.28838e-09	Cse1l
ENSMUSG00000063931	84.7248	12	ENSMUST00000075068.13	cluster1	5.14106e-13	1.56288e-09	Pepd
ENSMUSG00000035828	84.6029	12	ENSMUSG00000035828.11_88862186_88865726_5	cluster5	5.42578e-13	1.64944e-09	Pim3
ENSMUSG00000028060	77.3418	9	ENSMUSG00000028060.14_88685814_88709140_1	cluster0	5.44112e-13	1.6541e-09	Khdc4
ENSMUSG00000031060	84.5396	12	ENSMUST00000115374.7	cluster5	5.58001e-13	1.69632e-09	Rbm10
ENSMUSG00000032123	69.2747	6	ENSMUST00000054708.4	cluster2	5.75859e-13	1.75061e-09	Dpagt1
ENSMUSG00000022969	69.2364	6	ENSMUST00000152729.7	cluster4	5.8636e-13	1.78253e-09	Il10rb
ENSMUSG00000020982	69.0874	6	ENSMUST00000221794.1	cluster5	6.29083e-13	1.91241e-09	Nemf
ENSMUSG00000053453	97.3566	18	ENSMUSG00000053453.9_13950941_13954656_1	cluster1	6.73641e-13	2.04787e-09	Thoc7
ENSMUSG00000041360	90.6746	15	ENSMUSG00000041360.8_27390061_27429820_1	cluster1	7.42215e-13	2.25634e-09	Pum3
ENSMUSG00000002010	68.5787	6	ENSMUSG00000002010.17_73778963_73786897_3	cluster4	7.99723e-13	2.43116e-09	Idh3g
ENSMUSG00000027405	96.8657	18	ENSMUSG00000027405.16_130274446_130279307_28	cluster1	8.27707e-13	2.51623e-09	Nop56
ENSMUSG00000005683	68.4887	6	ENSMUSG00000005683.8_128337810_128362479_1	cluster5	8.34378e-13	2.53651e-09	Cs
ENSMUSG00000004789	96.6447	18	ENSMUSG00000004789.10_85110858_85114077_1	cluster2	9.08082e-13	2.76057e-09	Dlst
ENSMUSG00000061689	68.1702	6	ENSMUST00000099145.5	cluster1	9.69627e-13	2.94767e-09	Dlgap4
ENSMUSG00000024188	96.3985	18	ENSMUST00000148894.1	cluster3	1.00676e-12	3.06056e-09	Luc7l
ENSMUSG00000033106	83.1436	12	ENSMUSG00000033106.6_106200718_106210935_2	cluster1	1.03405e-12	3.14352e-09	Slc7a6os
ENSMUSG00000020368	83.1194	12	ENSMUSG00000020368.15_50293961_50301054_1	cluster3	1.04515e-12	3.17724e-09	Canx
ENSMUSG00000033565	67.9181	6	ENSMUST00000166610.7	cluster5	1.09197e-12	3.3196e-09	Rbfox2
ENSMUSG00000059586	67.9025	6	ENSMUST00000168722.2	cluster6	1.10004e-12	3.34412e-09	Nsmce2
ENSMUSG00000027939	55.0506	2	ENSMUSG00000027939.11_90198097_90214752_1	cluster1	1.1115e-12	3.37896e-09	Nup210l
ENSMUSG00000036620	65.0076	5	ENSMUSG00000036620.14_50210347_50235103_1	cluster1	1.11669e-12	3.39473e-09	Mgat4b
ENSMUSG00000004891	82.8733	12	ENSMUSG00000004891.16_87977483_87980451_1	cluster5	1.16504e-12	3.54171e-09	Nes
ENSMUSG00000021477	67.711	6	ENSMUSG00000021477.9_64363900_64370306_1	cluster5	1.20397e-12	3.66007e-09	Ctsl
ENSMUSG00000007827	58.5126	3	ENSMUSG00000007827.10_118532343_118562271_1	cluster2	1.2217e-12	3.71398e-09	Ankrd26
ENSMUSG00000025372	95.9104	18	ENSMUSG00000025372.16_119943116_120001461_2	cluster2	1.2351e-12	3.75471e-09	Baiap2
ENSMUSG00000034254	64.3995	5	ENSMUSG00000034254.17_34605973_34613418_6	cluster0	1.49296e-12	4.5386e-09	Agpat1
ENSMUSG00000026659	67.1362	6	ENSMUSG00000026659.13_170874188_170885408_3	cluster1	1.57848e-12	4.79858e-09	Dusp12
ENSMUSG00000014606	67.0161	6	ENSMUSG00000014606.14_70644033_70646984_1	cluster2	1.67034e-12	5.07783e-09	Slc25a11
ENSMUSG00000030717	95.072	18	ENSMUST00000131174.1	cluster1	1.75379e-12	5.33152e-09	Nupr1
ENSMUSG00000020840	81.9186	12	ENSMUSG00000020840.10_76945739_76987379_2	cluster5	1.77476e-12	5.39527e-09	Blmh
ENSMUSG00000020737	94.6683	18	ENSMUST00000155399.1	cluster5	2.07588e-12	6.31067e-09	Jpt1
ENSMUSG00000028603	66.3163	6	ENSMUST00000030340.14	cluster1	2.32235e-12	7.05993e-09	Scp2
ENSMUSG00000040212	81.2892	12	ENSMUSG00000040212.12_45918031_45920689_4	cluster6	2.34159e-12	7.11842e-09	Emp3
ENSMUSG00000036257	66.2964	6	ENSMUSG00000036257.15_44210313_44232717_1	cluster3	2.34419e-12	7.12633e-09	Pnpla8
ENSMUSG00000086841	81.2837	12	ENSMUSG00000086841.1_62602877_62604807_10	cluster3	2.34729e-12	7.13575e-09	2410006H16Rik
ENSMUSG00000063275	65.9417	6	ENSMUST00000114753.7	cluster4	2.77019e-12	8.42137e-09	Hacd1
ENSMUSG00000022748	71.1502	8	ENSMUST00000231282.1	cluster1	2.89951e-12	8.81452e-09	Cmss1
ENSMUSG00000029145	65.7895	6	ENSMUST00000114603.7	cluster6	2.97574e-12	9.04624e-09	Eif2b4
ENSMUSG00000045969	75.9784	10	ENSMUST00000211007.1	cluster1	3.06785e-12	9.32628e-09	Ing1
ENSMUSG00000042719	56.2347	3	ENSMUST00000042163.14	cluster2	3.7434e-12	1.13799e-08	Naa25
ENSMUSG00000032060	93.0941	18	ENSMUST00000214609.1	cluster6	4.00117e-12	1.21635e-08	Cryab
ENSMUSG00000059895	65.0289	6	ENSMUST00000230177.1	cluster4	4.25567e-12	1.29372e-08	Ptp4a3
ENSMUSG00000010067	79.7265	12	ENSMUST00000093786.8	cluster3	4.65401e-12	1.41482e-08	Rassf1
ENSMUSG00000056091	79.5425	12	ENSMUST00000114112.3	cluster6	5.04547e-12	1.53382e-08	St3gal5
ENSMUSG00000037740	64.541	6	ENSMUST00000046149.8	cluster1	5.35275e-12	1.62723e-08	Mrps26
ENSMUSG00000022678	79.3833	12	ENSMUST00000117958.7	cluster1	5.41051e-12	1.64479e-08	Nde1
ENSMUSG00000024816	74.6201	10	ENSMUSG00000024816.12_5851286_5875239_3	cluster4	5.64049e-12	1.71471e-08	Frmd8
ENSMUSG00000040675	64.4046	6	ENSMUSG00000040675.17_4146214_4156111_1	cluster5	5.70713e-12	1.73497e-08	Mthfd1l
ENSMUSG00000027940	79.2474	12	ENSMUSG00000027940.18_90079715_90100563_1	cluster0	5.74284e-12	1.74582e-08	Tpm3
ENSMUSG00000034659	79.1115	12	ENSMUST00000133303.7	cluster6	6.09536e-12	1.85299e-08	Tmem109
ENSMUSG00000039542	79.0783	12	ENSMUST00000217121.1	cluster5	6.18484e-12	1.88019e-08	Ncam1
ENSMUSG00000029561	58.3837	4	ENSMUSG00000029561.17_114893240_114912226_1	cluster1	6.33919e-12	1.92711e-08	Oasl2
ENSMUSG00000026775	61.2543	5	ENSMUSG00000026775.9_23156528_23173828_1	cluster1	6.68974e-12	2.03368e-08	Yme1l1
ENSMUSG00000035754	78.8379	12	ENSMUST00000220272.1	cluster5	6.87229e-12	2.08918e-08	Wdr18
ENSMUSG00000017686	64.0076	6	ENSMUSG00000017686.17_80209113_80252037_1	cluster1	6.87751e-12	2.09076e-08	Rhot1
ENSMUSG00000025616	69.1893	8	ENSMUSG00000025616.14_87455027_87464428_1	cluster1	7.125e-12	2.166e-08	Usp16
ENSMUSG00000001467	54.8918	3	ENSMUSG00000001467.5_4081145_4092006_1	cluster2	7.24107e-12	2.20129e-08	Cyp51
ENSMUSG00000030706	78.6338	12	ENSMUST00000146003.8	cluster1	7.51524e-12	2.28463e-08	Mrpl48
ENSMUSG00000062929	78.4562	12	ENSMUST00000221374.1	cluster0	8.12333e-12	2.46949e-08	Cfl2
ENSMUSG00000026728	91.3831	18	ENSMUST00000193675.1	cluster5	8.14474e-12	2.476e-08	Vim
ENSMUSG00000018583	78.0901	12	ENSMUSG00000018583.5_55469718_55500511_3	cluster6	9.53571e-12	2.89886e-08	G3bp1
ENSMUSG00000078812	63.3013	6	ENSMUSG00000078812.10_69916720_69921268_1	cluster2	9.58196e-12	2.91292e-08	Eif5a
ENSMUSG00000015656	63.2351	6	ENSMUSG00000015656.17_40801276_40805200_2	cluster4	9.8844e-12	3.00486e-08	Hspa8
ENSMUSG00000004996	77.9717	12	ENSMUSG00000004996.9_84246241_84257326_1	cluster3	1.0043e-11	3.05306e-08	Mri1
ENSMUSG00000020914	70.8904	9	ENSMUSG00000020914.17_98992943_98999201_1	cluster1	1.01836e-11	3.09581e-08	Top2a
ENSMUSG00000009291	77.9342	12	ENSMUSG00000009291.13_77581803_77598732_6	cluster2	1.02092e-11	3.10359e-08	Pttg1ip
ENSMUSG00000023067	77.806	12	ENSMUSG00000023067.14_29093769_29099577_4	cluster6	1.07983e-11	3.28268e-08	Cdkn1a
ENSMUSG00000018167	63.0446	6	ENSMUSG00000018167.10_98358368_98381112_1	cluster3	1.08087e-11	3.28584e-08	Stard3
ENSMUSG00000032096	77.8024	12	ENSMUSG00000032096.16_44742147_44767813_3	cluster0	1.08151e-11	3.2878e-08	Arcn1
ENSMUSG00000024911	72.834	10	ENSMUSG00000024911.7_5460616_5465051_1	cluster0	1.254e-11	3.81215e-08	Fibp
ENSMUSG00000004937	62.5897	6	ENSMUSG00000004937.6_81044077_81060181_3	cluster1	1.33805e-11	4.06766e-08	Sgta
ENSMUSG00000024817	62.564	6	ENSMUSG00000024817.13_30086009_30093728_1	cluster5	1.3543e-11	4.11708e-08	Uhrf2
ENSMUSG00000030204	62.5531	6	ENSMUSG00000030204.10_135011635_135013221_1	cluster1	1.36121e-11	4.13809e-08	Ddx47
ENSMUSG00000021996	90.118	18	ENSMUST00000177445.7	cluster5	1.3752e-11	4.18062e-08	Esd
ENSMUSG00000020328	90.08	18	ENSMUST00000144601.1	cluster1	1.39701e-11	4.24691e-08	Nudcd2
ENSMUSG00000043962	83.523	15	ENSMUSG00000043962.16_126164082_126178128_1	cluster2	1.57568e-11	4.79008e-08	Thrap3
ENSMUSG00000002105	56.4172	4	ENSMUST00000133047.1	cluster2	1.63936e-11	4.98365e-08	Slc39a13
ENSMUSG00000059208	76.6371	12	ENSMUSG00000059208.15_33646239_33685403_3	cluster2	1.79982e-11	5.47145e-08	Hnrnpm
ENSMUSG00000019907	76.5286	12	ENSMUSG00000019907.10_108162092_108260911_1	cluster4	1.88707e-11	5.7367e-08	Ppp1r12a
ENSMUSG00000029415	61.7988	6	ENSMUST00000202604.1	cluster1	1.93873e-11	5.89373e-08	Sdad1
ENSMUSG00000079442	56.0585	4	ENSMUST00000179989.1	cluster6	1.94933e-11	5.92596e-08	St6galnac4
ENSMUSG00000030357	76.4018	12	ENSMUSG00000030357.10_128430103_128438677_9	cluster3	1.99444e-11	6.06309e-08	Fkbp4
ENSMUSG00000026150	76.3989	12	ENSMUST00000073025.11	cluster5	1.99698e-11	6.07082e-08	Mff
ENSMUSG00000031996	89.1549	18	ENSMUST00000216921.1	cluster5	2.04704e-11	6.22301e-08	Aplp2
ENSMUSG00000021820	58.8048	5	ENSMUST00000100837.10	cluster4	2.14586e-11	6.52342e-08	Camk2g
ENSMUSG00000026074	82.6276	15	ENSMUSG00000026074.15_40014122_40026310_1	cluster4	2.30302e-11	7.00118e-08	Map4k4
ENSMUSG00000020076	76.0079	12	ENSMUST00000020270.5	cluster0	2.36838e-11	7.19987e-08	Ddx50
ENSMUSG00000026305	82.4088	15	ENSMUSG00000026305.15_91053454_91087975_1	cluster3	2.52651e-11	7.6806e-08	Lrrfip1
ENSMUSG00000026131	61.2101	6	ENSMUSG00000026131.20_34306092_34308404_1	cluster5	2.55458e-11	7.76593e-08	Dst
ENSMUSG00000062006	61.2022	6	ENSMUST00000062601.13	cluster1	2.564e-11	7.79457e-08	Rpl34
ENSMUSG00000022536	82.3602	15	ENSMUST00000023189.14	cluster4	2.57905e-11	7.84032e-08	Glyr1
ENSMUSG00000037725	52.2839	3	ENSMUSG00000037725.8_22168445_22185515_1	cluster3	2.6056e-11	7.92101e-08	Ckap2
ENSMUSG00000048076	88.5565	18	ENSMUST00000163300.7	cluster1	2.61979e-11	7.96417e-08	Arf1
ENSMUSG00000029922	58.3267	5	ENSMUST00000031985.12	cluster6	2.69321e-11	8.18735e-08	Mkrn1
ENSMUSG00000006740	75.6672	12	ENSMUSG00000006740.14_6214569_6241523_1	cluster2	2.74759e-11	8.35266e-08	Kif5b
ENSMUSG00000029131	75.6502	12	ENSMUST00000008733.14	cluster0	2.76806e-11	8.41489e-08	Dnajb6
ENSMUSG00000031878	60.865	6	ENSMUSG00000031878.18_104511028_104534608_5	cluster2	3.00266e-11	9.12809e-08	Nae1
ENSMUSG00000112449	75.2709	12	ENSMUSG00000112449.1_55155104_55166961_2	cluster4	3.26538e-11	9.92676e-08	Srp54b
ENSMUSG00000020580	68.1832	9	ENSMUSG00000020580.10_16968213_16970657_1	cluster6	3.45431e-11	1.05011e-07	Rock2
ENSMUSG00000028990	54.6042	4	ENSMUSG00000028990.13_149485240_149496668_1	cluster4	3.93252e-11	1.19549e-07	Lzic
ENSMUSG00000001918	65.4088	8	ENSMUST00000108496.8	cluster3	4.00623e-11	1.21789e-07	Slc1a5
ENSMUSG00000068566	83.3596	16	ENSMUSG00000068566.12_3290575_3302985_1	cluster2	4.10412e-11	1.24765e-07	Myadm
ENSMUSG00000010755	60.0661	6	ENSMUST00000010899.13	cluster0	4.36405e-11	1.32667e-07	Cars
ENSMUSG00000030662	74.5356	12	ENSMUSG00000030662.10_120938610_120948034_1	cluster2	4.49681e-11	1.36703e-07	Ipo5
ENSMUSG00000023104	59.9374	6	ENSMUSG00000023104.9_134582757_134588468_1	cluster6	4.63483e-11	1.40899e-07	Rfc2
ENSMUSG00000032024	54.1409	4	ENSMUSG00000032024.10_40686035_40805199_1	cluster0	4.91707e-11	1.49479e-07	Clmp
ENSMUSG00000006019	54.0756	4	ENSMUST00000128452.1	cluster0	5.07438e-11	1.54261e-07	Dhx34
ENSMUSG00000031226	74.2507	12	ENSMUSG00000031226.13_105080103_105083489_1	cluster5	5.08964e-11	1.54725e-07	Pbdc1
ENSMUSG00000001473	86.6633	18	ENSMUST00000236667.1	cluster0	5.70506e-11	1.73434e-07	Tubb6
ENSMUSG00000021286	59.4901	6	ENSMUST00000221375.1	cluster4	5.71303e-11	1.73676e-07	Zfyve21
ENSMUSG00000041408	53.8039	4	ENSMUSG00000041408.18_34692578_34746219_1	cluster0	5.78462e-11	1.75853e-07	Wapl
ENSMUSG00000030208	73.9166	12	ENSMUSG00000030208.15_135362931_135383173_1	cluster5	5.88481e-11	1.78898e-07	Emp1
ENSMUSG00000035199	86.3921	18	ENSMUSG00000035199.6_97210795_97231058_1	cluster4	6.37615e-11	1.93835e-07	Arl6ip5
ENSMUSG00000046756	73.5812	12	ENSMUSG00000046756.10_115604151_115607605_3	cluster2	6.80747e-11	2.06947e-07	Mrps7
ENSMUSG00000005514	79.908	15	ENSMUSG00000005514.14_135689158_135718096_1	cluster1	7.26046e-11	2.20718e-07	Por
ENSMUSG00000061130	66.5255	9	ENSMUSG00000061130.13_84957999_85023825_4	cluster0	7.27893e-11	2.21279e-07	Ppm1b
ENSMUSG00000037851	66.1709	9	ENSMUSG00000037851.13_49717856_49734267_1	cluster0	8.53505e-11	2.59465e-07	Iars
ENSMUSG00000039202	52.9748	4	ENSMUST00000037315.12	cluster0	8.62603e-11	2.62231e-07	Abhd2
ENSMUSG00000010453	49.7884	3	ENSMUST00000185614.1	cluster5	8.86263e-11	2.69424e-07	Kansl3
ENSMUSG00000039233	72.8452	12	ENSMUST00000039894.12	cluster6	9.36731e-11	2.84766e-07	Tbce
ENSMUSG00000033423	72.8207	12	ENSMUSG00000033423.16_117552966_117674281_1	cluster4	9.4676e-11	2.87815e-07	Eri3
ENSMUSG00000028657	68.0256	10	ENSMUST00000120157.1	cluster1	1.06496e-10	3.23748e-07	Ppt1
ENSMUSG00000036097	78.9498	15	ENSMUSG00000036097.8_44931163_44938888_1	cluster1	1.08629e-10	3.30233e-07	Slf2
ENSMUSG00000029701	58.1093	6	ENSMUSG00000029701.15_29155076_29164672_2	cluster1	1.08895e-10	3.31041e-07	Rbm28
ENSMUSG00000025511	72.4392	12	ENSMUSG00000025511.15_141475240_141493422_5	cluster6	1.11687e-10	3.39529e-07	Tspan4
ENSMUSG00000030268	63.1493	8	ENSMUST00000048252.10	cluster2	1.11955e-10	3.40342e-07	Bcat1
ENSMUSG00000068739	72.3479	12	ENSMUSG00000068739.13_108427935_108445216_1	cluster5	1.16193e-10	3.53228e-07	Sars
ENSMUSG00000074129	72.2407	12	ENSMUST00000209626.1	cluster1	1.21713e-10	3.70006e-07	Rpl13a
ENSMUSG00000023169	72.1699	12	ENSMUST00000230767.1	cluster1	1.255e-10	3.8152e-07	Slc38a1
ENSMUSG00000066456	72.1197	12	ENSMUSG00000066456.14_83109948_83146566_2	cluster1	1.28255e-10	3.89895e-07	Hmgn3
ENSMUSG00000057541	52.1292	4	ENSMUSG00000057541.14_23759488_23783711_1	cluster1	1.29622e-10	3.94052e-07	Pus7
ENSMUSG00000045973	57.5871	6	ENSMUST00000134714.1	cluster6	1.38937e-10	4.22368e-07	Slc25a51
ENSMUSG00000070348	71.874	12	ENSMUSG00000070348.5_144929931_144939869_1	cluster3	1.42637e-10	4.33617e-07	Ccnd1
ENSMUSG00000032050	71.795	12	ENSMUSG00000032050.18_52068845_52088030_1	cluster3	1.47596e-10	4.48692e-07	Rdx
ENSMUSG00000034165	84.3093	18	ENSMUST00000182539.7	cluster6	1.49396e-10	4.54163e-07	Ccnd3
ENSMUSG00000079184	57.3664	6	ENSMUSG00000079184.10_56668248_56678611_1	cluster0	1.54002e-10	4.68165e-07	Mphosph8
ENSMUSG00000027255	54.6201	5	ENSMUSG00000027255.14_91265293_91266545_1	cluster1	1.56271e-10	4.75064e-07	Arfgap2
ENSMUSG00000032171	71.5665	12	ENSMUSG00000032171.7_20652095_20835270_1	cluster1	1.62925e-10	4.95291e-07	Pin1
ENSMUSG00000048000	57.2321	6	ENSMUST00000174583.7	cluster1	1.63955e-10	4.98423e-07	Gigyf2
ENSMUSG00000021614	51.5986	4	ENSMUSG00000021614.16_89657017_89688891_1	cluster1	1.67348e-10	5.08739e-07	Vcan
ENSMUSG00000028703	57.1667	6	ENSMUSG00000028703.14_116075463_116090219_1	cluster0	1.6903e-10	5.13851e-07	Lrrc41
ENSMUSG00000027712	83.9812	18	ENSMUSG00000027712.13_36462550_36475524_1	cluster3	1.70765e-10	5.19125e-07	Anxa5
ENSMUSG00000040528	51.5463	4	ENSMUST00000182908.7	cluster1	1.71614e-10	5.21707e-07	Milr1
ENSMUSG00000029446	51.4971	4	ENSMUST00000031399.12	cluster3	1.75732e-10	5.34224e-07	Psph
ENSMUSG00000026674	62.0834	8	ENSMUSG00000026674.9_170033320_170111121_1	cluster1	1.81573e-10	5.51981e-07	Ddr2
ENSMUSG00000001755	48.3	3	ENSMUSG00000001755.12_101082625_101086619_1	cluster5	1.83831e-10	5.58848e-07	Coasy
ENSMUSG00000026072	56.9656	6	ENSMUSG00000026072.12_40225080_40302388_2	cluster1	1.85648e-10	5.6437e-07	Il1r1
ENSMUSG00000020250	83.7448	18	ENSMUSG00000020250.10_82859207_82897712_3	cluster1	1.88025e-10	5.71596e-07	Txnrd1
ENSMUSG00000032481	77.6408	15	ENSMUST00000088716.11	cluster3	1.88079e-10	5.71761e-07	Smarcc1
ENSMUSG00000024856	71.1386	12	ENSMUST00000174514.1	cluster1	1.96008e-10	5.95865e-07	Cdk2ap2
ENSMUSG00000025979	71.0701	12	ENSMUSG00000025979.13_55131287_55153071_4	cluster6	2.01895e-10	6.13761e-07	Mob4
ENSMUSG00000011958	71.0183	12	ENSMUSG00000011958.17_69989517_70008255_1	cluster5	2.06462e-10	6.27646e-07	Bnip2
ENSMUSG00000033272	56.7042	6	ENSMUSG00000033272.12_36679592_36683861_4	cluster2	2.09696e-10	6.37477e-07	Slc35a4
ENSMUSG00000029048	56.702	6	ENSMUST00000149796.1	cluster4	2.09907e-10	6.38119e-07	Rer1
ENSMUSG00000032501	83.3725	18	ENSMUSG00000032501.9_59650746_59655989_1	cluster2	2.18779e-10	6.65088e-07	Trib1
ENSMUSG00000020736	61.4616	8	ENSMUSG00000020736.12_115490420_115491856_2	cluster2	2.40655e-10	7.31591e-07	Nt5c
ENSMUSG00000074781	70.6532	12	ENSMUST00000220127.1	cluster5	2.41698e-10	7.34762e-07	Ube2n
ENSMUSG00000021111	70.6422	12	ENSMUST00000170002.7	cluster6	2.42842e-10	7.38238e-07	Papola
ENSMUSG00000020108	56.3681	6	ENSMUSG00000020108.4_59949669_59951836_2	cluster1	2.4524e-10	7.45529e-07	Ddit4
ENSMUSG00000021764	70.5826	12	ENSMUST00000232101.1	cluster4	2.49164e-10	7.57458e-07	Ndufs4
ENSMUSG00000025810	47.5684	3	ENSMUST00000212833.1	cluster5	2.63092e-10	7.99801e-07	Nrp1
ENSMUSG00000021096	56.16	6	ENSMUST00000223410.1	cluster3	2.70205e-10	8.21422e-07	Ppm1a
ENSMUSG00000058013	70.3484	12	ENSMUST00000074733.10	cluster6	2.75647e-10	8.37967e-07	2011-09-01
ENSMUSG00000039656	47.4636	3	ENSMUST00000173354.8	cluster0	2.76949e-10	8.41926e-07	Rxrb
ENSMUSG00000048758	55.9024	6	ENSMUST00000059802.6	cluster6	3.04634e-10	9.26088e-07	Rpl29
ENSMUSG00000056076	82.4721	18	ENSMUSG00000056076.13_140419328_140441111_1	cluster1	3.15386e-10	9.58774e-07	Eif3b
ENSMUSG00000001844	55.8177	6	ENSMUSG00000001844.10_143316490_143329238_9	cluster5	3.16876e-10	9.63303e-07	Zdhhc4
ENSMUSG00000020359	55.7799	6	ENSMUST00000167797.7	cluster0	3.22505e-10	9.80416e-07	Phykpl
ENSMUSG00000025856	82.3079	18	ENSMUST00000110897.7	cluster6	3.3711e-10	1.02481e-06	Pdgfa
ENSMUSG00000005312	65.284	10	ENSMUSG00000005312.15_58194197_58215619_1	cluster6	3.57663e-10	1.0873e-06	Ubqln1
ENSMUSG00000024991	69.7353	12	ENSMUSG00000024991.8_60761117_60769941_1	cluster5	3.5898e-10	1.0913e-06	Eif3a
ENSMUSG00000022808	55.517	6	ENSMUSG00000022808.5_33293995_33299565_1	cluster2	3.64478e-10	1.10801e-06	Snx4
ENSMUSG00000060601	65.2136	10	ENSMUSG00000060601.13_44549652_44553895_1	cluster5	3.68929e-10	1.12154e-06	Nr1h2
ENSMUSG00000037608	76.021	15	ENSMUSG00000037608.16_20312469_20319804_1	cluster5	3.70087e-10	1.12506e-06	Bclaf1
ENSMUSG00000049775	69.662	12	ENSMUSG00000049775.16_167207093_167209161_1	cluster1	3.70492e-10	1.1263e-06	Tmsb4x
ENSMUSG00000039934	55.4689	6	ENSMUSG00000039934.12_21186299_21208116_1	cluster1	3.72721e-10	1.13307e-06	Gsap
ENSMUSG00000028792	69.6197	12	ENSMUST00000030583.12	cluster4	3.77288e-10	1.14696e-06	Ak2
ENSMUSG00000030101	60.3509	8	ENSMUSG00000030101.15_108107028_108185583_2	cluster6	3.97768e-10	1.20922e-06	Sumf1
ENSMUSG00000028195	55.3215	6	ENSMUSG00000028195.4_145648133_145649981_3	cluster4	3.99178e-10	1.2135e-06	Ccn1
ENSMUSG00000050565	69.3477	12	ENSMUST00000131359.1	cluster2	4.24145e-10	1.2894e-06	Tor1aip2
ENSMUSG00000040850	55.1896	6	ENSMUST00000129824.1	cluster6	4.24428e-10	1.29026e-06	Psme4
ENSMUSG00000058407	64.7376	10	ENSMUST00000195032.5	cluster3	4.54985e-10	1.38315e-06	Txndc9
ENSMUSG00000032407	62.4275	9	ENSMUSG00000032407.14_95460978_95477079_1	cluster2	4.55442e-10	1.38454e-06	U2surp
ENSMUSG00000035992	60.0306	8	ENSMUSG00000035992.15_54438199_54483815_1	cluster6	4.59705e-10	1.3975e-06	Fnip1
ENSMUSG00000024527	52.3109	5	ENSMUSG00000024527.10_67439888_67449172_1	cluster2	4.65796e-10	1.41602e-06	Afg3l2
ENSMUSG00000001025	81.4531	18	ENSMUSG00000001025.8_90613154_90624489_1	cluster1	4.76601e-10	1.44887e-06	S100a6
ENSMUSG00000035671	46.3438	3	ENSMUSG00000035671.6_84213096_84222045_1	cluster2	4.79284e-10	1.45702e-06	Zswim4
ENSMUSG00000018476	49.4072	4	ENSMUSG00000018476.7_69405141_69409433_1	cluster0	4.80138e-10	1.45962e-06	Kdm6b
ENSMUSG00000021326	69.0441	12	ENSMUSG00000021326.13_21180224_21192863_6	cluster5	4.83287e-10	1.46919e-06	Trim27
ENSMUSG00000037742	54.85	6	ENSMUST00000143570.1	cluster1	4.9703e-10	1.51097e-06	Eef1a1
ENSMUSG00000038324	64.5296	10	ENSMUSG00000038324.13_155634271_155692332_3	cluster5	4.98602e-10	1.51575e-06	Trpc4ap
ENSMUSG00000040749	54.4991	6	ENSMUST00000134272.1	cluster1	5.85068e-10	1.77861e-06	Siah1b
ENSMUSG00000029364	59.4556	8	ENSMUSG00000029364.15_117357304_117378601_1	cluster6	5.95977e-10	1.81177e-06	Wsb2
ENSMUSG00000027706	68.5558	12	ENSMUST00000029256.8	cluster3	5.96091e-10	1.81212e-06	Sec62
ENSMUSG00000028187	51.6971	5	ENSMUST00000199079.1	cluster4	6.22437e-10	1.89221e-06	Rpf1
ENSMUSG00000027206	68.2889	12	ENSMUST00000110463.7	cluster6	6.68444e-10	2.03207e-06	Cops2
ENSMUSG00000017386	80.6088	18	ENSMUSG00000017386.10_78159400_78165543_3	cluster4	6.7039e-10	2.03799e-06	Traf4
ENSMUSG00000014856	68.2309	12	ENSMUST00000126705.8	cluster2	6.85301e-10	2.08331e-06	Tmem208
ENSMUSG00000024805	59.1417	8	ENSMUST00000225411.1	cluster1	6.86649e-10	2.08741e-06	Pcgf5
ENSMUSG00000035247	68.1739	12	ENSMUSG00000035247.16_51758732_51762105_1	cluster6	7.02256e-10	2.13486e-06	Hectd1
ENSMUSG00000091512	54.1004	6	ENSMUSG00000091512.5_137918526_137928765_2	cluster0	7.04127e-10	2.14055e-06	Lamtor3
ENSMUSG00000000555	54.0914	6	ENSMUSG00000000555.8_103344286_103353201_1	cluster2	7.07063e-10	2.14947e-06	Itga5
ENSMUSG00000001100	80.3737	18	ENSMUSG00000001100.10_78512193_78522171_3	cluster2	7.37075e-10	2.24071e-06	Poldip2
ENSMUSG00000026245	80.2777	18	ENSMUST00000189529.6	cluster2	7.66195e-10	2.32923e-06	Farsb
ENSMUSG00000042705	63.5053	10	ENSMUST00000234085.1	cluster3	7.82156e-10	2.37775e-06	Commd10
ENSMUSG00000029014	67.7941	12	ENSMUSG00000029014.14_21763028_21785185_1	cluster2	8.26456e-10	2.51243e-06	Dnajc2
ENSMUSG00000024974	67.7748	12	ENSMUSG00000024974.10_53622619_53645150_1	cluster5	8.3332e-10	2.53329e-06	Smc3
ENSMUSG00000017801	41.8029	2	ENSMUST00000107302.7	cluster0	8.36796e-10	2.54386e-06	Mlx
ENSMUSG00000038482	53.5869	6	ENSMUST00000209885.1	cluster0	8.93667e-10	2.71675e-06	Tfdp1
ENSMUSG00000004451	67.5079	12	ENSMUSG00000004451.14_119470305_119504794_1	cluster3	9.34287e-10	2.84023e-06	Ralb
ENSMUSG00000029752	67.4504	12	ENSMUSG00000029752.12_7675169_7694820_1	cluster4	9.57594e-10	2.91109e-06	Asns
ENSMUSG00000039067	79.6629	18	ENSMUSG00000039067.5_107580381_107588458_1	cluster2	9.81534e-10	2.98386e-06	Psmd7
ENSMUSG00000004655	47.91	4	ENSMUSG00000004655.5_55336432_55348555_1	cluster5	9.85425e-10	2.99569e-06	Aqp1
ENSMUSG00000053730	41.455	2	ENSMUSG00000053730.15_129690436_129696838_1	cluster1	9.95766e-10	3.02713e-06	Tmem39b
ENSMUSG00000069833	53.3319	6	ENSMUST00000092956.3	cluster4	1.0059e-09	3.05793e-06	Ahnak
ENSMUSG00000041459	62.888	10	ENSMUST00000045180.13	cluster6	1.02554e-09	3.11763e-06	Tardbp
ENSMUSG00000035268	67.273	12	ENSMUST00000109400.2	cluster1	1.03318e-09	3.14085e-06	Pkig
ENSMUSG00000024287	41.2344	2	ENSMUST00000234805.1	cluster0	1.11192e-09	3.38023e-06	Thoc1
ENSMUSG00000005687	67.0935	12	ENSMUSG00000005687.14_103171749_103179152_3	cluster4	1.11565e-09	3.39157e-06	Bcas2
ENSMUSG00000027551	50.4319	5	ENSMUST00000109161.2	cluster3	1.13056e-09	3.43691e-06	Zfp64
ENSMUSG00000002104	66.9634	12	ENSMUSG00000002104.11_91035641_91045729_2	cluster3	1.17954e-09	3.58579e-06	Rapsn
ENSMUSG00000090137	52.9444	6	ENSMUST00000140679.7	cluster3	1.20395e-09	3.66e-06	Uba52
ENSMUSG00000073131	52.8359	6	ENSMUST00000114577.7	cluster4	1.26603e-09	3.84873e-06	Vma21
ENSMUSG00000025224	47.379	4	ENSMUST00000177406.7	cluster1	1.27141e-09	3.86509e-06	Gbf1
ENSMUSG00000025142	47.3509	4	ENSMUST00000169964.1	cluster2	1.28869e-09	3.91761e-06	Aspscr1
ENSMUSG00000022962	72.9741	15	ENSMUST00000156713.7	cluster5	1.31205e-09	3.98863e-06	Gart
ENSMUSG00000028878	50.0135	5	ENSMUST00000097856.9	cluster6	1.377e-09	4.18607e-06	Fam76a
ENSMUSG00000021866	66.5056	12	ENSMUSG00000021866.15_25868860_25871380_1	cluster1	1.43449e-09	4.36085e-06	Anxa11
ENSMUSG00000026034	66.4865	12	ENSMUST00000148330.7	cluster1	1.44626e-09	4.39662e-06	Clk1
ENSMUSG00000020283	66.4007	12	ENSMUSG00000020283.5_23654138_23665867_1	cluster4	1.50025e-09	4.56075e-06	Pex13
ENSMUSG00000022462	66.2006	12	ENSMUST00000023099.7	cluster0	1.63409e-09	4.96762e-06	Slc38a2
ENSMUSG00000085438	61.7517	10	ENSMUST00000147425.1	cluster3	1.68693e-09	5.12827e-06	Oip5os1
ENSMUSG00000031403	78.1741	18	ENSMUSG00000031403.14_75108247_75109777_1	cluster3	1.78473e-09	5.42559e-06	Dkc1
ENSMUSG00000028863	59.3454	9	ENSMUST00000154689.7	cluster2	1.79218e-09	5.44824e-06	Meaf6
ENSMUSG00000090553	52.0684	6	ENSMUST00000172079.1	cluster0	1.80665e-09	5.49222e-06	Snrpe
ENSMUSG00000019927	52.0289	6	ENSMUSG00000019927.6_71254980_71285218_6	cluster5	1.84003e-09	5.59371e-06	Ube2d1
ENSMUSG00000015165	78.0311	18	ENSMUST00000172529.7	cluster6	1.88996e-09	5.74549e-06	Hnrnpl
ENSMUSG00000030682	51.9248	6	ENSMUST00000206346.1	cluster3	1.93086e-09	5.86982e-06	Cdipt
ENSMUSG00000097971	65.786	12	ENSMUSG00000097971.3_39845074_39847456_1	cluster2	1.95036e-09	5.9291e-06	Gm26917
ENSMUSG00000027823	61.4134	10	ENSMUSG00000027823.9_63976106_63994118_1	cluster1	1.95591e-09	5.94596e-06	Gmps
ENSMUSG00000005881	51.7818	6	ENSMUSG00000005881.13_156008223_156018279_1	cluster3	2.06301e-09	6.27155e-06	Ergic3
ENSMUSG00000056770	65.6379	12	ENSMUSG00000056770.15_108106666_108179263_6	cluster4	2.07757e-09	6.31582e-06	Setd3
ENSMUSG00000035133	56.6698	8	ENSMUST00000110725.1	cluster5	2.08857e-09	6.34924e-06	Arhgap5
ENSMUSG00000038462	51.7462	6	ENSMUSG00000038462.3_30538725_30545362_1	cluster2	2.09735e-09	6.37596e-06	Uqcrfs1
ENSMUSG00000024800	51.7211	6	ENSMUSG00000024800.8_36083716_36104617_3	cluster2	2.12184e-09	6.45039e-06	Rpp30
ENSMUSG00000014599	71.7495	15	ENSMUST00000120243.7	cluster5	2.17564e-09	6.61393e-06	Csf1
ENSMUSG00000034681	65.5049	12	ENSMUST00000163717.1	cluster3	2.19869e-09	6.68402e-06	Rnps1
ENSMUSG00000029034	48.9991	5	ENSMUSG00000029034.9_155869567_155888868_9	cluster5	2.22021e-09	6.74945e-06	Ints11
ENSMUSG00000039756	51.5447	6	ENSMUSG00000039756.12_122274418_122282454_1	cluster3	2.30227e-09	6.99889e-06	Dnttip2
ENSMUSG00000024571	77.3813	18	ENSMUST00000025463.13	cluster1	2.45128e-09	7.45188e-06	Gm16286
ENSMUSG00000020649	77.0912	18	ENSMUSG00000020649.11_24708752_24714146_1	cluster4	2.75248e-09	8.36753e-06	Rrm2
ENSMUSG00000053898	51.1311	6	ENSMUSG00000053898.12_28825349_28832247_3	cluster0	2.78765e-09	8.47445e-06	Ech1
ENSMUSG00000021701	51.09	6	ENSMUSG00000021701.8_110396669_110400844_1	cluster5	2.84114e-09	8.63708e-06	Plk2
ENSMUSG00000062070	50.9621	6	ENSMUSG00000062070.12_106187163_106203699_2	cluster5	3.01431e-09	9.1635e-06	Pgk1
ENSMUSG00000020111	48.3406	5	ENSMUST00000165405.1	cluster0	3.02643e-09	9.20035e-06	Micu1
ENSMUSG00000022365	50.93	6	ENSMUSG00000022365.6_57879445_57892448_1	cluster1	3.05926e-09	9.30014e-06	Derl1
ENSMUSG00000015750	50.8822	6	ENSMUST00000056710.9	cluster4	3.12768e-09	9.50813e-06	Aph1a
ENSMUSG00000004642	64.6471	12	ENSMUST00000126581.1	cluster4	3.16797e-09	9.63064e-06	Slbp
ENSMUSG00000032512	42.4615	3	ENSMUST00000036561.7	cluster1	3.20207e-09	9.73429e-06	Wdr48
ENSMUSG00000038828	45.3974	4	ENSMUSG00000038828.13_30869633_30871121_1	cluster1	3.28703e-09	9.99256e-06	Tmem214
ENSMUSG00000106874	50.7301	6	ENSMUSG00000106874.1_18845449_18848498_1	cluster3	3.35538e-09	1.02004e-05	Gm20186
ENSMUSG00000031897	48.1008	5	ENSMUST00000212686.1	cluster6	3.38756e-09	1.02982e-05	Psmb10
ENSMUSG00000035171	47.9946	5	ENSMUST00000179553.1	cluster0	3.56091e-09	1.08252e-05	1110059E24Rik
ENSMUSG00000018736	70.5054	15	ENSMUST00000108672.1	cluster5	3.63016e-09	1.10357e-05	Ndel1
ENSMUSG00000041926	45.18	4	ENSMUST00000074357.7	cluster2	3.64763e-09	1.10888e-05	Rnpep
ENSMUSG00000030759	50.5402	6	ENSMUST00000156554.1	cluster0	3.66313e-09	1.11359e-05	Far1
ENSMUSG00000027176	38.8003	2	ENSMUST00000137961.1	cluster6	3.75515e-09	1.14157e-05	Cstf3
ENSMUSG00000062937	64.234	12	ENSMUSG00000062937.7_89137439_89180202_1	cluster5	3.77596e-09	1.14789e-05	Mtap
ENSMUSG00000031565	70.4046	15	ENSMUST00000117179.8	cluster6	3.78369e-09	1.15024e-05	Fgfr1
ENSMUSG00000068921	76.2102	18	ENSMUST00000107491.10	cluster3	3.9112e-09	1.189e-05	Dap3
ENSMUSG00000040269	50.3768	6	ENSMUSG00000040269.5_8896917_8923807_1	cluster6	3.95034e-09	1.2009e-05	Mrps28
ENSMUSG00000026889	59.7555	10	ENSMUST00000122456.7	cluster3	4.0316e-09	1.22561e-05	Rbm18
ENSMUSG00000058655	64.0579	12	ENSMUSG00000058655.9_102073864_102097173_7	cluster2	4.06928e-09	1.23706e-05	Eif4b
ENSMUSG00000015312	64.0533	12	ENSMUSG00000015312.9_80930073_80932204_5	cluster1	4.07722e-09	1.23948e-05	Gadd45b
ENSMUSG00000022617	55.0534	8	ENSMUSG00000022617.15_89426367_89429875_9	cluster1	4.31068e-09	1.31045e-05	Chkb
ENSMUSG00000026509	75.9574	18	ENSMUSG00000026509.15_182467260_182517608_1	cluster0	4.32534e-09	1.3149e-05	Capn2
ENSMUSG00000022771	41.825	3	ENSMUSG00000022771.17_17086685_17111236_7	cluster5	4.37021e-09	1.32854e-05	Ppil2
ENSMUSG00000027610	41.8239	3	ENSMUST00000130881.7	cluster3	4.37258e-09	1.32926e-05	Gss
ENSMUSG00000067071	50.1238	6	ENSMUST00000126136.7	cluster4	4.43988e-09	1.34972e-05	Hes6
ENSMUSG00000006818	50.0973	6	ENSMUSG00000006818.5_13007996_13015616_2	cluster1	4.49464e-09	1.36637e-05	Sod2
ENSMUSG00000037376	44.7259	4	ENSMUST00000145117.7	cluster3	4.53334e-09	1.37814e-05	Trmt6
ENSMUSG00000034088	69.9573	15	ENSMUSG00000034088.15_93423838_93445652_1	cluster1	4.54599e-09	1.38198e-05	Hdlbp
ENSMUSG00000058569	50.0225	6	ENSMUSG00000058569.8_55593158_55597687_5	cluster1	4.65239e-09	1.41433e-05	Tmed9
ENSMUSG00000020680	44.6382	4	ENSMUST00000021018.10	cluster0	4.72762e-09	1.4372e-05	Taf15
ENSMUSG00000029201	49.956	6	ENSMUSG00000029201.14_65422368_65435728_1	cluster1	4.79763e-09	1.45848e-05	Ugdh
ENSMUSG00000003166	57.0206	9	ENSMUST00000155611.7	cluster0	5.00773e-09	1.52235e-05	Dgcr2
ENSMUSG00000013846	75.575	18	ENSMUSG00000013846.10_67106285_67176712_1	cluster2	5.03576e-09	1.53087e-05	St3gal1
ENSMUSG00000025930	75.4774	18	ENSMUSG00000025930.6_14753346_14755353_3	cluster0	5.235e-09	1.59144e-05	Msc
ENSMUSG00000049439	54.4461	8	ENSMUST00000148443.2	cluster2	5.65611e-09	1.71946e-05	Cyp20a1
ENSMUSG00000032423	75.2558	18	ENSMUST00000174282.7	cluster6	5.71667e-09	1.73787e-05	Syncrip
ENSMUSG00000005566	74.9916	18	ENSMUSG00000005566.14_13027942_13031035_1	cluster0	6.34836e-09	1.9299e-05	Trim28
ENSMUSG00000042626	49.2052	6	ENSMUST00000094378.9	cluster3	6.78311e-09	2.06207e-05	Shc1
ENSMUSG00000024425	74.7926	18	ENSMUSG00000024425.4_38442914_38449306_1	cluster6	6.86965e-09	2.08837e-05	Ndfip1
ENSMUSG00000022175	49.1649	6	ENSMUSG00000022175.9_54464137_54470279_3	cluster0	6.91033e-09	2.10074e-05	Lrp10
ENSMUSG00000022533	43.836	4	ENSMUSG00000022533.14_30315560_30355795_1	cluster5	6.93922e-09	2.10952e-05	Atp13a3
ENSMUSG00000027423	74.6935	18	ENSMUST00000028909.4	cluster1	7.1449e-09	2.17205e-05	Snx5
ENSMUSG00000033793	43.7652	4	ENSMUST00000194978.5	cluster1	7.17817e-09	2.18216e-05	Atp6v1h
ENSMUSG00000006057	49.0749	6	ENSMUST00000090541.11	cluster6	7.20305e-09	2.18973e-05	Atp5g1
ENSMUSG00000028609	48.9062	6	ENSMUSG00000028609.6_107879755_107885240_1	cluster2	7.78515e-09	2.36669e-05	Magoh
ENSMUSG00000028896	74.4164	18	ENSMUSG00000028896.13_132331919_132353633_6	cluster0	7.97358e-09	2.42397e-05	Rcc1
ENSMUSG00000039239	37.2062	2	ENSMUST00000195201.1	cluster2	8.33257e-09	2.5331e-05	Tgfb2
ENSMUSG00000026696	58.0621	10	ENSMUSG00000026696.15_162574296_162583037_1	cluster2	8.4151e-09	2.55819e-05	Vamp4
ENSMUSG00000097195	62.284	12	ENSMUST00000239365.1	cluster3	8.62657e-09	2.62248e-05	Snhg5
ENSMUSG00000058503	48.6449	6	ENSMUST00000198598.4	cluster3	8.78124e-09	2.6695e-05	Fam133b
ENSMUSG00000031885	74.1641	18	ENSMUSG00000031885.14_105170744_105172735_1	cluster1	8.81106e-09	2.67856e-05	Cbfb
ENSMUSG00000001441	37.0512	2	ENSMUST00000001480.13	cluster1	9.00376e-09	2.73714e-05	Npepps
ENSMUSG00000093674	62.0151	12	ENSMUST00000177163.7	cluster6	9.66416e-09	2.9379e-05	Rpl41
ENSMUSG00000045752	43.1227	4	ENSMUST00000137856.1	cluster2	9.75867e-09	2.96663e-05	Tssc4
ENSMUSG00000037339	43.1224	4	ENSMUST00000045329.9	cluster2	9.76026e-09	2.96712e-05	Fam53a
ENSMUSG00000015757	40.0344	3	ENSMUSG00000015757.10_7792921_7822562_2	cluster0	1.04777e-08	3.18521e-05	Ppil4
ENSMUSG00000030096	42.9708	4	ENSMUSG00000030096.8_91684120_91755501_6	cluster2	1.04931e-08	3.18991e-05	Slc6a6
ENSMUSG00000002728	61.775	12	ENSMUST00000002805.13	cluster1	1.06951e-08	3.25132e-05	Naa20
ENSMUSG00000026554	39.9478	3	ENSMUST00000191689.5	cluster2	1.09299e-08	3.32268e-05	Dcaf8
ENSMUSG00000046671	73.5906	18	ENSMUST00000102550.9	cluster3	1.10521e-08	3.35984e-05	Mtfr1l
ENSMUSG00000005413	73.5379	18	ENSMUSG00000005413.8_75093621_75100589_2	cluster0	1.12843e-08	3.43044e-05	Hmox1
ENSMUSG00000027804	48.0961	6	ENSMUSG00000027804.13_79591365_79603276_2	cluster2	1.13051e-08	3.43675e-05	Ppid
ENSMUSG00000034163	57.3561	10	ENSMUSG00000034163.10_115384959_115401057_1	cluster3	1.14261e-08	3.47355e-05	Zfc3h1
ENSMUSG00000005846	73.5052	18	ENSMUSG00000005846.12_11192970_11203235_1	cluster1	1.1431e-08	3.47502e-05	Rsl1d1
ENSMUSG00000051579	61.5949	12	ENSMUST00000136533.1	cluster2	1.15391e-08	3.5079e-05	Tceal8
ENSMUSG00000061904	73.407	18	ENSMUST00000170810.7	cluster4	1.18825e-08	3.61228e-05	Slc25a3
ENSMUSG00000008690	61.5247	12	ENSMUST00000036987.11	cluster0	1.18862e-08	3.61341e-05	Ncaph2
ENSMUSG00000076441	61.4709	12	ENSMUSG00000076441.9_31470207_31520672_3	cluster2	1.21588e-08	3.69628e-05	Ass1
ENSMUSG00000037364	61.3889	12	ENSMUST00000199243.4	cluster3	1.25861e-08	3.82618e-05	Srrt
ENSMUSG00000004455	47.8438	6	ENSMUST00000086294.10	cluster6	1.26964e-08	3.85971e-05	Ppp1cc
ENSMUSG00000030629	61.3616	12	ENSMUST00000178385.8	cluster6	1.27319e-08	3.87051e-05	Zfand6
ENSMUSG00000025393	47.7683	6	ENSMUSG00000025393.12_128083306_128090273_2	cluster5	1.3145e-08	3.99607e-05	Atp5b
ENSMUSG00000000957	36.2869	2	ENSMUSG00000000957.11_54435750_54442441_1	cluster1	1.31949e-08	4.01124e-05	Mmp14
ENSMUSG00000021377	76.7436	20	ENSMUSG00000021377.15_47084782_47106183_1	cluster5	1.39191e-08	4.23142e-05	Dek
ENSMUSG00000034343	61.1175	12	ENSMUST00000191368.6	cluster1	1.41108e-08	4.28969e-05	Ube2f
ENSMUSG00000036323	61.0421	12	ENSMUSG00000036323.14_76974721_76995146_2	cluster4	1.45661e-08	4.42808e-05	Srp72
ENSMUSG00000000441	44.9251	5	ENSMUST00000127503.1	cluster0	1.50265e-08	4.56806e-05	Raf1
ENSMUSG00000022849	39.248	3	ENSMUSG00000022849.5_35792663_35825548_1	cluster6	1.53787e-08	4.67514e-05	Hspbap1
ENSMUSG00000021760	47.3283	6	ENSMUST00000231962.1	cluster4	1.60921e-08	4.89201e-05	Gpx8
ENSMUSG00000061458	35.8562	2	ENSMUSG00000061458.9_17348458_17405265_1	cluster1	1.63656e-08	4.97514e-05	Nol10
ENSMUSG00000004268	60.7523	12	ENSMUSG00000004268.11_124704382_124712057_1	cluster3	1.64552e-08	5.00238e-05	Emg1
ENSMUSG00000023010	72.56	18	ENSMUSG00000023010.15_99392986_99410049_16	cluster3	1.6589e-08	5.04305e-05	Tmbim6
ENSMUSG00000030042	56.4862	10	ENSMUSG00000030042.15_82618812_82652870_1	cluster1	1.66435e-08	5.05962e-05	Pole4
ENSMUSG00000035139	35.8164	2	ENSMUSG00000035139.14_51679733_51684044_1	cluster0	1.66947e-08	5.07517e-05	Secisbp2
ENSMUSG00000030615	60.6908	12	ENSMUST00000136652.7	cluster2	1.68868e-08	5.13357e-05	Tmem126a
ENSMUSG00000021190	60.4979	12	ENSMUST00000021607.8	cluster0	1.83139e-08	5.56741e-05	Lgmn
ENSMUSG00000041168	60.4841	12	ENSMUSG00000041168.10_56612991_56615415_1	cluster1	1.842e-08	5.5997e-05	Lonp1
ENSMUSG00000028410	47.0288	6	ENSMUST00000164233.7	cluster0	1.84656e-08	5.61354e-05	Dnaja1
ENSMUSG00000032562	46.9881	6	ENSMUST00000192615.5	cluster0	1.88136e-08	5.71934e-05	Gnai2
ENSMUSG00000033863	56.1961	10	ENSMUSG00000033863.2_23141226_23166471_1	cluster6	1.88635e-08	5.73449e-05	Klf9
ENSMUSG00000008763	44.3923	5	ENSMUSG00000008763.16_100591359_100685461_1	cluster5	1.9281e-08	5.86141e-05	Man1a2
ENSMUSG00000019710	72.1339	18	ENSMUSG00000019710.13_87919536_87923664_3	cluster6	1.96132e-08	5.96243e-05	Mrpl24
ENSMUSG00000053768	46.8315	6	ENSMUST00000066379.10	cluster3	2.02162e-08	6.14573e-05	Chchd3
ENSMUSG00000060373	60.1954	12	ENSMUST00000227536.1	cluster1	2.07955e-08	6.32184e-05	Hnrnpc
ENSMUSG00000016319	46.7622	6	ENSMUSG00000016319.3_36795651_36798807_2	cluster1	2.08704e-08	6.3446e-05	Slc25a5
ENSMUSG00000015143	71.9446	18	ENSMUSG00000015143.15_80167547_80174122_1	cluster2	2.11268e-08	6.42256e-05	Actn1
ENSMUSG00000022792	41.4388	4	ENSMUST00000159683.1	cluster1	2.18039e-08	6.6284e-05	Yars2
ENSMUSG00000041355	46.6619	6	ENSMUST00000035785.8	cluster2	2.18532e-08	6.64338e-05	Ssr2
ENSMUSG00000020048	60.058	12	ENSMUSG00000020048.13_86694416_86705462_1	cluster0	2.20305e-08	6.69726e-05	Hsp90b1
ENSMUSG00000016554	60.0228	12	ENSMUSG00000016554.9_77958998_77970797_2	cluster2	2.23588e-08	6.79709e-05	Eif3d
[truncated: 2,407 more rows]

## Sheet: CLL2
gene_name	X_value	df	DTU_tr	DTU_group	p_value	adj_p	gene_symbol
[truncated: 4,725 more rows]
